# Supplementary material for: ARDSFlag: an NLP/machine learning algorithm to visualize and detect high-probability ARDS admissions independent of provider recognition and billing codes
Source: BMC Med Inform Decis Mak. 2024 Jul 16;24:195. doi: 10.1186/s12911-024-02573-5 (PMC11250933; doi:10.1186/s12911-024-02573-5)
Supplement: Supplementary file 2 — Supplementary Material 2 [file 12911_2024_2573_MOESM2_ESM.xlsx]

## Sheet: Sheet1
Time series data for the ARDS graph is presented in Figure A1.
SUBJECT_ID	HADM_ID	CHARTTIME	FiO2	Mean_Airway_P	O2_Device	O2_Device2	O2_Flow	O2_Flow2	PEEP	PH	PaCO2	PaO2	Peak	Plateau_P	RR	RR_Set	RR_Spont	RR_Total	SaO2	SpO2	TV_Obsed	TV_Set	TV_Spont	Vent_Mode	Vent_Type	Events	Days_since_T_admit	PtoF
21940	117986	2181-10-29 11:48:00																								Admitted	0
21940	117986	2181-10-30 06:43:00	100							7.4	42	464															0.788194	464
21940	117986	2181-10-30 09:22:00	100							7.34	46	451															0.898611	451
21940	117986	2181-10-30 09:47:00								7.36	47	500															0.915972
21940	117986	2181-10-30 10:40:00								7.41	38	347															0.952778
21940	117986	2181-10-30 11:24:00								7.45	30	342															0.983333
21940	117986	2181-10-30 12:21:00	100							7.3	46	431															1.02292	431
21940	117986	2181-10-30 13:29:00	100							7.31	46	384															1.07014	384
21940	117986	2181-10-30 14:00:00																								Intubated	1.09167
21940	117986	2181-10-30 14:00:00	100	12.8					5				39	25		12	0	12			580	600		SIMV+PS	7200A		1.09167
21940	117986	2181-10-30 14:05:00	100						5							12				100		600		SIMV+PS	7200A		1.09514
21940	117986	2181-10-30 14:15:00	100						5						21	12				100		600		SIMV+PS	7200A		1.10208
21940	117986	2181-10-30 14:30:00	100						5						15	12				100		600		SIMV+PS	7200A		1.1125
21940	117986	2181-10-30 14:33:00	100						5	7.37	47	395				12			98			600		SIMV+PS	7200A		1.11458	395
21940	117986	2181-10-30 14:35:00	100						5						12	12				100		600		SIMV+PS	7200A		1.11597
21940	117986	2181-10-30 14:45:00	50						5						5	12				100		600		SIMV+PS	7200A		1.12292
21940	117986	2181-10-30 15:00:00	50						5						17	12				100		600		SIMV+PS	7200A		1.13333
21940	117986	2181-10-30 15:15:00	50						5						12	12				100		600		SIMV+PS	7200A		1.14375
21940	117986	2181-10-30 15:23:00	50						5							12						600		SIMV+PS	7200A	neg_bilatOpac	1.14931
21940	117986	2181-10-30 15:23:00	50						5							12						600		SIMV+PS	7200A	neg_chf	1.14931
21940	117986	2181-10-30 15:30:00	50						5						15	12				100		600		SIMV+PS	7200A		1.15417
21940	117986	2181-10-30 15:45:00	50						5						22	12				100		600		SIMV+PS	7200A		1.16458
21940	117986	2181-10-30 15:49:00	50	14.4					5				45	28.8		12	0	12		100	540	600		SIMV+PS	7200A		1.16736
21940	117986	2181-10-30 16:00:00	50						5						11	12				100		600		SIMV+PS	7200A		1.175
21940	117986	2181-10-30 16:15:00	50						5						13	12				100		600		SIMV+PS	7200A		1.18542
21940	117986	2181-10-30 16:24:00	50						5	7.36	44	145				12			99			600		SIMV+PS	7200A		1.19167	290
21940	117986	2181-10-30 16:30:00	50						5						12	12				100		600		SIMV+PS	7200A		1.19583
21940	117986	2181-10-30 17:40:00	100						5	7.3	47	431				12						600		SIMV+PS	7200A		1.24444	431
21940	117986	2181-10-30 18:28:00	100						5	7.43	37	441				12						600		SIMV+PS	7200A		1.27778	441
21940	117986	2181-10-30 19:30:00	100	8					5				36	22	11	10	0	10			490	600		Assist Control	7200A		1.32083
21940	117986	2181-10-30 19:45:00	100						5						5	10						600		Assist Control	7200A		1.33125
21940	117986	2181-10-30 19:47:00	100						5	7.33	49	365				10			99			600		Assist Control	7200A		1.33264	365
21940	117986	2181-10-30 19:59:00	50						5							10						700		Assist Control	7200A		1.34097
21940	117986	2181-10-30 20:00:00	50						5						10	10						700		Assist Control	7200A		1.34167
21940	117986	2181-10-30 20:05:00	50						5						10	10						700		Assist Control	7200A		1.34514
21940	117986	2181-10-30 20:10:00	50						5						10	10				97		700		Assist Control	7200A		1.34861
21940	117986	2181-10-30 20:15:00	50						5						10	10				100		700		Assist Control	7200A		1.35208
21940	117986	2181-10-30 20:30:00	50						5						10	10				100		700		Assist Control	7200A		1.3625
21940	117986	2181-10-30 20:36:00	50						10							10				100		700		Assist Control	7200A		1.36667
21940	117986	2181-10-30 20:45:00	50						10						10	10				100		700		Assist Control	7200A		1.37292
21940	117986	2181-10-30 21:00:00	50						10						10	10				100		700		Assist Control	7200A		1.38333
21940	117986	2181-10-30 21:15:00	50						10						10	10				100		700		Assist Control	7200A		1.39375
21940	117986	2181-10-30 21:30:00	50						10						10	10				99		700		Assist Control	7200A		1.40417
21940	117986	2181-10-30 21:45:00	50						10						10	10				99		700		Assist Control	7200A		1.41458
21940	117986	2181-10-30 22:00:00	50						10	7.33	45	84			10	10				100		700		Assist Control	7200A		1.425	168
21940	117986	2181-10-30 22:08:00	50						10	7.33	45	84				10						700		Assist Control	7200A		1.43056	168
21940	117986	2181-10-30 22:15:00	50						10						10	10				99		700		Assist Control	7200A		1.43542
21940	117986	2181-10-30 22:30:00	50	17					10				37	34	10	10	0	10		99	600	700		Assist Control	7200A		1.44583
21940	117986	2181-10-30 22:45:00	50						10						10	10				98		700		Assist Control	7200A		1.45625
21940	117986	2181-10-30 23:00:00	50						10						10	10				99		700		Assist Control	7200A		1.46667
21940	117986	2181-10-30 23:15:00	50						7.5							12	0					700		Assist Control	7200A		1.47708
21940	117986	2181-10-30 23:25:00	50	18					7.5				40	27		12	0	12		99	640	700		Assist Control	7200A		1.48403
21940	117986	2181-10-30 23:30:00	50						7.5						26	12				100		700		Assist Control	7200A		1.4875
21940	117986	2181-10-31	50						7.5						12	12				100		700		Assist Control	7200A		1.50833
21940	117986	2181-10-31 00:17:00	50						7.5	7.36	47	116				12						700		Assist Control	7200A		1.52014	232
21940	117986	2181-10-31 00:30:00	50						7.5						14	12				98		700		Assist Control	7200A		1.52917
21940	117986	2181-10-31 01:00:00	50						7.5						11	12				95		700		Assist Control	7200A		1.55
21940	117986	2181-10-31 01:30:00	50						7.5						12	12				94		700		Assist Control	7200A		1.57083
21940	117986	2181-10-31 02:00:00	50						7.5						12	12				91		700		Assist Control	7200A		1.59167
21940	117986	2181-10-31 02:30:00	50						7.5						12	12						700		Assist Control	7200A		1.6125
21940	117986	2181-10-31 02:53:00	50						7.5	7.37						12						700		Assist Control	7200A		1.62847
21940	117986	2181-10-31 03:00:00	50	17					7.5				36	27	12	12	0	12		96	700	700		Assist Control	7200A		1.63333
21940	117986	2181-10-31 03:19:00	50						7.5	7.39	44	125				12						700		Assist Control	7200A		1.64653	250
21940	117986	2181-10-31 03:30:00	50						7.5						12	12				96		700		Assist Control	7200A		1.65417
21940	117986	2181-10-31 04:00:00	50						7.5						12	12				98		700		Assist Control	7200A		1.675
21940	117986	2181-10-31 04:30:00	50						7.5						12	12				100		700		Assist Control	7200A		1.69583
21940	117986	2181-10-31 05:00:00	50						7.5						11	12				100		700		Assist Control	7200A		1.71667
21940	117986	2181-10-31 05:03:00	50						7.5	7.35	52	33				12			73			700		Assist Control	7200A		1.71875	66
21940	117986	2181-10-31 05:04:00	50						7.5							12						700		Assist Control	7200A	neg_chf	1.71944
21940	117986	2181-10-31 05:04:00	50						7.5							12						700		Assist Control	7200A	pos_bilatOpac	1.71944
21940	117986	2181-10-31 06:00:00	50						7.5						12	12				100		700		Assist Control	7200A		1.75833
21940	117986	2181-10-31 07:00:00	50						7.5						12	12				100		700		Assist Control	7200A		1.8
21940	117986	2181-10-31 08:00:00	40	15					7.5				40	25	12	12	0	12		99	630	700		Assist Control	7200A		1.84167
21940	117986	2181-10-31 08:58:00	40						7.5	7.43	36	92				12			97			700		Assist Control	7200A		1.88194	230
21940	117986	2181-10-31 09:00:00	40						7.5						12	12				89		700		Assist Control	7200A		1.88333
21940	117986	2181-10-31 10:00:00	40						7.5						12	12				98		700		Assist Control	7200A		1.925
21940	117986	2181-10-31 10:05:00	40						7.5	7.44						12						700		Assist Control	7200A		1.92847
21940	117986	2181-10-31 11:00:00	40						7.5						12	12				98		700		Assist Control	7200A		1.96667
21940	117986	2181-10-31 11:26:00	40	15					7.5				39	27		12	0	12		97	630	700		Assist Control	7200A		1.98472
21940	117986	2181-10-31 11:30:00	40						7.5						12	12				97		700		Assist Control	7200A		1.9875
21940	117986	2181-10-31 12:00:00	40						7.5						12	12				96		700		SIMV+PS	7200A		2.00833
21940	117986	2181-10-31 13:00:00	40						7.5						10	12				98		700		SIMV+PS	7200A		2.05
21940	117986	2181-10-31 13:20:00	40						7.5							12						700		CPAP+PS	7200A		2.06389
21940	117986	2181-10-31 13:27:00	40						7.5							8	4	12				700		SIMV+PS	7200A		2.06875
21940	117986	2181-10-31 14:00:00	40						7.5						13	8				98		700		SIMV+PS	7200A		2.09167
21940	117986	2181-10-31 14:10:00	40						7.5						19	8				97		700		SIMV+PS	7200A		2.09861
21940	117986	2181-10-31 14:21:00	40						7.5	7.42	41	99				8			97			700		SIMV+PS	7200A		2.10625	247.5
21940	117986	2181-10-31 14:46:00	40						5							8						700		SIMV+PS	7200A		2.12361
21940	117986	2181-10-31 15:00:00	40						5						12	8				96		700		SIMV+PS	7200A		2.13333
21940	117986	2181-10-31 15:25:00	40	9					5				27	25		8	3	11		96	640	700	500	SIMV+PS	7200A		2.15069
21940	117986	2181-10-31 16:00:00	40						5						12	8						700		SIMV+PS	7200A		2.175
21940	117986	2181-10-31 17:00:00	40						5						12	8				97		700		SIMV+PS	7200A		2.21667
21940	117986	2181-10-31 17:20:00	40						5	7.43	41	91				8			97			700		SIMV+PS	7200A		2.23056	227.5
21940	117986	2181-10-31 17:43:00	40						5							8				97		700		SIMV+PS	7200A		2.24653
21940	117986	2181-10-31 18:00:00	40						5						13	8				96		700		SIMV+PS	7200A		2.25833
21940	117986	2181-10-31 19:00:00	40						5						10	8				95		700		SIMV+PS	7200A		2.3
21940	117986	2181-10-31 19:47:00	40						5	7.43						8						700		SIMV+PS	7200A		2.33264
21940	117986	2181-10-31 19:52:00	40	12					5				27	18		8	4	12			700	700	560	SIMV+PS	7200A		2.33611
21940	117986	2181-10-31 20:00:00	40						5						11	8				91		700		SIMV+PS	7200A		2.34167
21940	117986	2181-10-31 21:00:00	40						5						7	8				93		700		SIMV+PS	7200A		2.38333
21940	117986	2181-10-31 22:00:00	40						5						7	8				95		700		SIMV+PS	7200A		2.425
21940	117986	2181-10-31 23:00:00	40						5	7.44	41	80			12	8			98	93		700		SIMV+PS	7200A		2.46667	200
21940	117986	2181-10-31 23:16:00	40	12					5				26	18		8	4	12		100	680	700	570	SIMV+PS	7200A		2.47778
21940	117986	2181-11-01	40						5						12	8				98		700		SIMV+PS	7200A		2.50833
21940	117986	2181-11-01 01:00:00	40						5						14	8				99		700		SIMV+PS	7200A		2.55
21940	117986	2181-11-01 02:00:00	40						5						14	8				99		700		SIMV+PS	7200A		2.59167
21940	117986	2181-11-01 03:00:00	40						5						19	8				92		700		SIMV+PS	7200A		2.63333
21940	117986	2181-11-01 03:30:00	40	8.4					5				30	22		8	3	11		97	700	700	530	SIMV+PS	7200A		2.65417
21940	117986	2181-11-01 04:00:00	40						5						14	8				95		700		SIMV+PS	7200A		2.675
21940	117986	2181-11-01 04:28:00	40						5	7.46	37	85				8			96			700		SIMV+PS	7200A		2.69444	212.5
21940	117986	2181-11-01 04:30:00	40						5						12	8				97		700		SIMV+PS	7200A		2.69583
21940	117986	2181-11-01 05:00:00	40						5						12	8				95		700		SIMV+PS	7200A		2.71667
21940	117986	2181-11-01 06:00:00	40						5						12	8				99		700		SIMV+PS	7200A		2.75833
21940	117986	2181-11-01 07:00:00	40	8.5					5				32.5	22.1	15	8	3	11		97	730	700	530	SIMV+PS	7200A		2.8
21940	117986	2181-11-01 08:00:00	40	7.7					5						23	8		25				700	470	CPAP+PS	7200A		2.84167
21940	117986	2181-11-01 08:16:00	40	11.4					5				32.9			8						700		SIMV+PS	7200A		2.85278
21940	117986	2181-11-01 08:30:00	40						5						24	8				93		700		SIMV+PS	7200A		2.8625
21940	117986	2181-11-01 09:00:00	40						5						12	8				96		700		SIMV+PS	7200A		2.88333
21940	117986	2181-11-01 10:00:00	40						5						12	8				97		700		SIMV+PS	7200A		2.925
21940	117986	2181-11-01 11:00:00	40	9.3					5				25.6	25.1	18	8	10	18		97	800	700	540	SIMV+PS	7200A		2.96667
21940	117986	2181-11-01 11:10:00	40						5	7.43	35	96				8						700		SIMV+PS	7200A		2.97361	240
21940	117986	2181-11-01 12:00:00	40						5						20	8				93		700		SIMV+PS	7200A		3.00833
21940	117986	2181-11-01 13:00:00	40						5						10	8				96		700		SIMV+PS	7200A		3.05
21940	117986	2181-11-01 14:00:00	40						5						17	8				94		700		SIMV+PS	7200A		3.09167
21940	117986	2181-11-01 14:30:00	40						5						13	8				96		700		SIMV+PS	7200A		3.1125
21940	117986	2181-11-01 15:00:00	40	14					5				30	25.8	12	8	3	11		98	640	700		SIMV+PS	7200A		3.13333
21940	117986	2181-11-01 15:39:00	40						5	7.47						8						700		SIMV+PS	7200A		3.16042
21940	117986	2181-11-01 16:00:00	40						5						12	8				98		700		SIMV+PS	7200A		3.175
21940	117986	2181-11-01 17:00:00	40						5						11	8				99		700		SIMV+PS	7200A		3.21667
21940	117986	2181-11-01 18:00:00	40						5						10	8				98		700		SIMV+PS	7200A		3.25833
21940	117986	2181-11-01 19:00:00	40						5						15	8				99		700		SIMV+PS	7200A		3.3
21940	117986	2181-11-01 19:05:00	40						5						9	8				96		700		SIMV+PS	7200A		3.30347
21940	117986	2181-11-01 19:10:00	40	11					5				28	16	9	8	2	10		96	670	700	780	SIMV+PS	7200A		3.30694
21940	117986	2181-11-01 19:15:00	40						5						5	8				95		700		SIMV+PS	7200A		3.31042
21940	117986	2181-11-01 19:19:00	40						5	7.42						8						700		SIMV+PS	7200A		3.31319
21940	117986	2181-11-01 19:20:00	40						5						7	8				94		700		SIMV+PS	7200A		3.31389
21940	117986	2181-11-01 19:30:00	40						5						13	8				95		700		SIMV+PS	7200A		3.32083
21940	117986	2181-11-01 20:00:00	40						5						19	8				96		700		SIMV+PS	7200A		3.34167
21940	117986	2181-11-01 21:00:00	40						5						11	8				94		700		SIMV+PS	7200A		3.38333
21940	117986	2181-11-01 22:00:00	40						5						24	8				96		700		SIMV+PS	7200A		3.425
21940	117986	2181-11-01 23:00:00	40						5						22	8				97		700		SIMV+PS	7200A		3.46667
21940	117986	2181-11-01 23:10:00	40	10					5				26	21		8	7	15		98	770	700	600	SIMV+PS	7200A		3.47361
21940	117986	2181-11-02 00:15:00	40						5						13	8				96		700		SIMV+PS	7200A		3.51875
21940	117986	2181-11-02 01:00:00	40						5						7	8				96		700		SIMV+PS	7200A		3.55
21940	117986	2181-11-02 01:35:00	40						5							8				96		700		SIMV+PS	7200A		3.57431
21940	117986	2181-11-02 01:37:00	40						5						8	8				96		700		SIMV+PS	7200A		3.57569
21940	117986	2181-11-02 01:40:00	40						5						9	8				96		700		SIMV+PS	7200A		3.57778
21940	117986	2181-11-02 01:45:00	40						5						8	8				96		700		SIMV+PS	7200A		3.58125
21940	117986	2181-11-02 01:58:00	40						5	7.47	41	81				8						700		SIMV+PS	7200A		3.59028	202.5
21940	117986	2181-11-02 02:00:00	40						5						12	8				97		700		SIMV+PS	7200A		3.59167
21940	117986	2181-11-02 03:00:00	40	10.3					5				26.1	21.1	8	8	4	12		98	720	700	540	SIMV+PS	7200A		3.63333
21940	117986	2181-11-02 04:00:00	40						5						10	8				94		700		SIMV+PS	7200A		3.675
21940	117986	2181-11-02 05:00:00	40						5						12	8				93		700		SIMV+PS	7200A		3.71667
21940	117986	2181-11-02 05:15:00	40						5						16	8				96		700		SIMV+PS	7200A		3.72708
21940	117986	2181-11-02 05:30:00	40						5						17	8				100		700		SIMV+PS	7200A		3.7375
21940	117986	2181-11-02 06:00:00	40						5						11	8				95		700		SIMV+PS	7200A		3.75833
21940	117986	2181-11-02 06:33:00	40	10.8					5				24.4	20		8	3	11		96	750	700	550	SIMV+PS	7200A		3.78125
21940	117986	2181-11-02 07:00:00	40						5						16	8				96		700		SIMV+PS	7200A		3.8
21940	117986	2181-11-02 08:00:00	40						5						17	8				97		700		SIMV+PS	7200A		3.84167
21940	117986	2181-11-02 09:00:00	40						5						20	8				95		700		SIMV+PS	7200A		3.88333
21940	117986	2181-11-02 09:11:00	40						5	7.47	39	80				8						700		SIMV+PS	7200A		3.89097	200
21940	117986	2181-11-02 10:00:00	40						5						21	8				96		700		SIMV+PS	7200A		3.925
21940	117986	2181-11-02 11:00:00	40						5						20	8				96		700		SIMV+PS	7200A		3.96667
21940	117986	2181-11-02 11:33:00	40	12.2					5				37			8	7	15		100		700	700	SIMV+PS	7200A		3.98958
21940	117986	2181-11-02 12:00:00	40						5						18	8				96		700		SIMV+PS	7200A		4.00833
21940	117986	2181-11-02 12:09:00	40						5							8		12		95	620	700		CPAP+PS	7200A		4.01458
21940	117986	2181-11-02 12:47:00	40						5							8						700		CPAP+PS	7200A	neg_chf	4.04097
21940	117986	2181-11-02 12:47:00	40						5							8						700		CPAP+PS	7200A	pos_bilatOpac	4.04097
21940	117986	2181-11-02 13:00:00	40						5						19	8				96		700		CPAP+PS	7200A		4.05
21940	117986	2181-11-02 13:45:00	40						5	7.45	40	73				8						700		CPAP+PS	7200A		4.08125	182.5
21940	117986	2181-11-02 14:00:00	40						5						18	8	16	24		100		700	580	SIMV+PS	7200A		4.09167
21940	117986	2181-11-02 15:00:00	40						5						21	8				95		700		SIMV+PS	7200A		4.13333
21940	117986	2181-11-02 16:00:00	40	11.5					5				25.1		0	8	4	12		96	720	700	1000	SIMV+PS	7200A		4.175
21940	117986	2181-11-02 16:55:00	40						5							8						700		SIMV+PS	7200A	neg_bilatOpac	4.21319
21940	117986	2181-11-02 16:55:00	40						5							8						700		SIMV+PS	7200A	neg_chf	4.21319
21940	117986	2181-11-02 17:00:00	40						5						20	8				97		700		SIMV+PS	7200A		4.21667
21940	117986	2181-11-02 17:39:00	40						5	7.46	42	81				8						700		SIMV+PS	7200A		4.24375	202.5
21940	117986	2181-11-02 18:00:00	40						5						9	8				94		700		SIMV+PS	7200A		4.25833
21940	117986	2181-11-02 19:00:00	40						5						10	8				96		700		SIMV+PS	7200A		4.3
21940	117986	2181-11-02 20:00:00	40	11.4					5				24.3	21	24	8	9	17		98	900	700	600	SIMV+PS	7200A		4.34167
21940	117986	2181-11-02 20:30:00	40						5						21	8				95		700		SIMV+PS	7200A		4.3625
21940	117986	2181-11-02 20:44:00	40						5	7.46	42	74				8						700		SIMV+PS	7200A		4.37222	185
21940	117986	2181-11-02 21:00:00	40						5						10	8				95		700		SIMV+PS	7200A		4.38333
21940	117986	2181-11-02 21:30:00	40						5						12	8				93		700		SIMV+PS	7200A		4.40417
21940	117986	2181-11-02 22:00:00	40						5						14	8				99		700		SIMV+PS	7200A		4.425
21940	117986	2181-11-02 23:00:00	40						5						13	8				94		700		SIMV+PS	7200A		4.46667
21940	117986	2181-11-02 23:40:00	40	9.4					5				23.9	15.9		8	0	8		95	720	700		SIMV+PS	7200A		4.49444
21940	117986	2181-11-03	40						5						16	8				98		700		SIMV+PS	7200A		4.50833
21940	117986	2181-11-03 00:59:00	40						5	7.5	43	70				8						700		SIMV+PS	7200A		4.54931	175
21940	117986	2181-11-03 01:00:00	40						5						10	8				95		700		SIMV+PS	7200A		4.55
21940	117986	2181-11-03 02:00:00	40						5						17	8				96		700		SIMV+PS	7200A		4.59167
21940	117986	2181-11-03 03:00:00	40						5						10	8				95		700		SIMV+PS	7200A		4.63333
21940	117986	2181-11-03 03:20:00	40	10.6					5				29.3			8	12	20		96	720	700	400	SIMV+PS	7200A		4.64722
21940	117986	2181-11-03 03:29:00	40						5	7.49	39	75				8						700		SIMV+PS	7200A		4.65347	187.5
21940	117986	2181-11-03 04:00:00	40						5						15	8				97		700		SIMV+PS	7200A		4.675
21940	117986	2181-11-03 05:00:00	40						5						13	8				98		700		SIMV+PS	7200A		4.71667
21940	117986	2181-11-03 05:30:00	40						5						0	8				97		700		SIMV+PS	7200A		4.7375
21940	117986	2181-11-03 06:00:00	40						5						2	8				97		700		SIMV+PS	7200A		4.75833
21940	117986	2181-11-03 07:00:00	40	8.8					5						0	0	17	17		97		700	600	CPAP+PS	7200A		4.8
21940	117986	2181-11-03 08:27:00	40						5	7.45	43	71				0						700		CPAP+PS	7200A		4.86042	177.5
21940	117986	2181-11-03 09:00:00	50	7.1					5						11	0	16	16		95		700	670	CPAP+PS	7200A		4.88333
21940	117986	2181-11-03 10:00:00	50						5						24	0				96		700		CPAP+PS	7200A		4.925
21940	117986	2181-11-03 10:35:00	50						5	7.47	44	80				0						700		CPAP+PS	7200A		4.94931	160
21940	117986	2181-11-03 11:00:00	50		Aerosol-Cool		10		5						24	0				94		700		CPAP+PS	7200A		4.96667
21940	117986	2181-11-03 11:20:00	50		Aerosol-Cool				5	7.37	49	65				0						700		CPAP+PS	7200A		4.98056	130
21940	117986	2181-11-03 11:58:00	50		Aerosol-Cool				5	7.34	56	100				0						700		CPAP+PS	7200A		5.00694	200
21940	117986	2181-11-03 12:00:00	50		Aerosol-Cool				5						26	0				98		700		CPAP+PS	7200A		5.00833
21940	117986	2181-11-03 12:52:00	50		Aerosol-Cool				5							0	32	32		96		700	430	CPAP+PS	7200A		5.04444
21940	117986	2181-11-03 13:00:00	50		Aerosol-Cool				5						30	0				96		700		CPAP+PS	7200A		5.05
21940	117986	2181-11-03 13:19:00	50		Aerosol-Cool				5	7.35	52	240				0						700		CPAP+PS	7200A		5.06319	480
21940	117986	2181-11-03 14:00:00	50		Aerosol-Cool				5							0				100		700		CPAP+PS	7200A		5.09167
21940	117986	2181-11-03 14:15:00	50		Aerosol-Cool				5						14	0				99		700		CPAP+PS	7200A		5.10208
21940	117986	2181-11-03 15:00:00	50	13.3	Aerosol-Cool				5				32	20	14	14	0	14		100	740	700		Assist Control	7200A		5.13333
21940	117986	2181-11-03 16:00:00	50		Aerosol-Cool				5						16	14				100		700		Assist Control	7200A		5.175
21940	117986	2181-11-03 17:00:00	50		Aerosol-Cool				5						14	14				100		700		Assist Control	7200A		5.21667
21940	117986	2181-11-03 19:00:00	50		Aerosol-Cool				5						14	14				100		700		Assist Control	7200A		5.3
21940	117986	2181-11-03 19:01:00	50		Aerosol-Cool				5	7.55	34	128				14						700		Assist Control	7200A		5.30069	256
21940	117986	2181-11-03 19:41:00	50		Aerosol-Cool				5							14						700		Assist Control	7200A	neg_bilatOpac	5.32847
21940	117986	2181-11-03 19:41:00	50		Aerosol-Cool				5							14						700		Assist Control	7200A	neg_chf	5.32847
21940	117986	2181-11-03 20:00:00	50	7.8	Aerosol-Cool				5				33	22	11	10	5	15		100	700	700		SIMV+PS	7200A		5.34167
21940	117986	2181-11-03 20:37:00	50		Aerosol-Cool				5	7.45	44	82				10						700		SIMV+PS	7200A		5.36736	164
21940	117986	2181-11-03 21:00:00	50		Aerosol-Cool				5						14	10				99		700		SIMV+PS	7200A		5.38333
21940	117986	2181-11-03 21:15:00	50		Aerosol-Cool				5						10	10				100		700		SIMV+PS	7200A		5.39375
21940	117986	2181-11-03 22:00:00	50		Aerosol-Cool				5						10	10				100		700		SIMV+PS	7200A		5.425
21940	117986	2181-11-03 23:00:00	50		Aerosol-Cool				5						10	10				100		700		SIMV+PS	7200A		5.46667
21940	117986	2181-11-03 23:30:00	50		Aerosol-Cool				5						16	10				96		700		SIMV+PS	7200A		5.4875
21940	117986	2181-11-04	50	8	Aerosol-Cool				5				26	20	10	10	10	20		100	700	700		SIMV+PS	7200A		5.50833
21940	117986	2181-11-04 01:00:00	50		Aerosol-Cool				5						19	10				100		700		SIMV+PS	7200A		5.55
21940	117986	2181-11-04 01:46:00	40		Aerosol-Cool				5	7.46	48	115				10						700		SIMV+PS	7200A		5.58194	287.5
21940	117986	2181-11-04 02:00:00	40		Aerosol-Cool				5						10	10				100		700		SIMV+PS	7200A		5.59167
21940	117986	2181-11-04 03:00:00	40		Aerosol-Cool				5						16	10				100		700		SIMV+PS	7200A		5.63333
21940	117986	2181-11-04 03:30:00	40		Aerosol-Cool				5						12	10				100		700		SIMV+PS	7200A		5.65417
21940	117986	2181-11-04 04:00:00	50	9	Aerosol-Cool				5				30	22	10	10	0	10		100	700	700		SIMV+PS	7200A		5.675
21940	117986	2181-11-04 05:00:00	50		Aerosol-Cool				5						10	10				100		700		SIMV+PS	7200A		5.71667
21940	117986	2181-11-04 05:30:00	50		Aerosol-Cool				5						10	10				99		700		SIMV+PS	7200A		5.7375
21940	117986	2181-11-04 06:00:00	50	10.7	Aerosol-Cool				5				26.6	15	11	10	0	10		100	700	700		SIMV+PS	7200A		5.75833
21940	117986	2181-11-04 06:48:00	50		Aerosol-Cool				5							10	0	10		100	700	700		SIMV+PS	7200A		5.79167
21940	117986	2181-11-04 07:00:00	50		Aerosol-Cool				5						10	10				98		700		SIMV+PS	7200A		5.8
21940	117986	2181-11-04 09:09:00	50		T-Piece		12		5							0	23	23		99		700		SIMV+PS	7200A		5.88958
21940	117986	2181-11-04 10:00:00	50	10	T-Piece				5				23.5	12	24	10	9	19		94	700	700		SIMV+PS	7200A		5.925
21940	117986	2181-11-04 11:00:00	50		T-Piece				5						23	10				92		700		SIMV+PS	7200A		5.96667
21940	117986	2181-11-04 11:24:00	50		T-Piece				5	7.44	44	136				10						700		SIMV+PS	7200A		5.98333	272
21940	117986	2181-11-04 12:00:00	50		T-Piece				5						0	10				100		700		SIMV+PS	7200A		6.00833
21940	117986	2181-11-04 12:11:00	50		T-Piece				5							10						700		SIMV+PS	7200A	pos_bilatOpac	6.01597
21940	117986	2181-11-04 12:11:00	50		T-Piece				5							10						700		SIMV+PS	7200A	pos_chf	6.01597
21940	117986	2181-11-04 13:00:00	50		T-Piece				5						10	10				98		700		SIMV+PS	7200A		6.05
21940	117986	2181-11-04 13:54:00	40		T-Piece				5	7.47	42	124				10						700		SIMV+PS	7200A		6.0875	310
21940	117986	2181-11-04 15:00:00	50	7.7	T-Piece				5				29.2	11.6	22	10	16	26		100	630	700	230	SIMV+PS	7200A		6.13333
21940	117986	2181-11-04 16:00:00	50		T-Piece				5						18	10				99		700		SIMV+PS	7200A		6.175
21940	117986	2181-11-04 17:00:00	50		T-Piece				5						19	10				98		700		SIMV+PS	7200A		6.21667
21940	117986	2181-11-04 18:00:00	50		T-Piece				5						19	10				98		700		SIMV+PS	7200A		6.25833
21940	117986	2181-11-04 18:15:00	50		T-Piece				5						21	10				100		700		SIMV+PS	7200A		6.26875
21940	117986	2181-11-04 18:45:00	50		T-Piece				5						23	10				100		700		SIMV+PS	7200A		6.28958
21940	117986	2181-11-04 19:00:00	50	8.9	T-Piece				5				25		17	10	0	10		100	760	700		SIMV+PS	7200A		6.3
21940	117986	2181-11-04 19:30:00	50		T-Piece				5						15	10				100		700		SIMV+PS	7200A		6.32083
21940	117986	2181-11-04 20:00:00	50		T-Piece				5						17	10				100		700		SIMV+PS	7200A		6.34167
21940	117986	2181-11-04 21:00:00	50		T-Piece				5						20	10				100		700		SIMV+PS	7200A		6.38333
21940	117986	2181-11-04 21:15:00	50		T-Piece				5						14	10				100		700		SIMV+PS	7200A		6.39375
21940	117986	2181-11-04 21:30:00	50		T-Piece				5						20	10				100		700		SIMV+PS	7200A		6.40417
21940	117986	2181-11-04 22:00:00	50		T-Piece				5						23	10				99		700		SIMV+PS	7200A		6.425
21940	117986	2181-11-04 23:00:00	50	7.6	T-Piece				5				26		25	10	16	26		100	730	700	360	SIMV+PS	7200A		6.46667
21940	117986	2181-11-04 23:15:00	50		T-Piece				5						25	10				100		700		SIMV+PS	7200A		6.47708
21940	117986	2181-11-04 23:30:00	50		T-Piece				5						23	10				99		700		SIMV+PS	7200A		6.4875
21940	117986	2181-11-05	50		T-Piece				5						21	10				100		700		SIMV+PS	7200A		6.50833
21940	117986	2181-11-05 00:30:00	50		T-Piece				5	7.43	49	104			18	10				100		700		SIMV+PS	7200A		6.52917	208
21940	117986	2181-11-05 01:00:00	50		T-Piece				5						25	10				100		700		SIMV+PS	7200A		6.55
21940	117986	2181-11-05 01:25:00	50		T-Piece				5	7.43	49	104				10						700		SIMV+PS	7200A		6.56736	208
21940	117986	2181-11-05 02:00:00	50		T-Piece				5						21	10				100		700		SIMV+PS	7200A		6.59167
21940	117986	2181-11-05 03:00:00	50		T-Piece				5						22	10				100		700		SIMV+PS	7200A		6.63333
21940	117986	2181-11-05 04:00:00	50	7.9	T-Piece				5				27		19	10	10	20		100	710	700	340	SIMV+PS	7200A		6.675
21940	117986	2181-11-05 05:00:00	50		T-Piece				5						19	10				100		700		SIMV+PS	7200A		6.71667
21940	117986	2181-11-05 06:10:00	50	7.6	T-Piece				5				26.9	21		10	14	24		100	680	700	330	SIMV+PS	7200A		6.76528
21940	117986	2181-11-05 07:00:00	50		T-Piece				5						24	10				100		700		SIMV+PS	7200A		6.8
21940	117986	2181-11-05 09:00:00	50		T-Piece				5						22	10				100		700		SIMV+PS	7200A		6.88333
21940	117986	2181-11-05 10:00:00	50		T-Piece				5						19	10				100		700		SIMV+PS	7200A		6.925
21940	117986	2181-11-05 10:29:00	50		T-Piece				5	7.42	44	114				10						700		SIMV+PS	7200A		6.94514	228
21940	117986	2181-11-05 10:55:00	50	12.5	T-Piece				5							10		24		100		700	660	CPAP+PS	7200A		6.96319
21940	117986	2181-11-05 11:00:00	50		T-Piece				5						14	10				100		700		CPAP+PS	7200A		6.96667
21940	117986	2181-11-05 12:00:00	50		T-Piece				5						27	10				100		700		CPAP+PS	7200A		7.00833
21940	117986	2181-11-05 12:20:00	50		T-Piece				5						8	10				100		700		CPAP+PS	7200A		7.02222
21940	117986	2181-11-05 12:30:00	50		T-Piece				5						25	10				100		700		CPAP+PS	7200A		7.02917
21940	117986	2181-11-05 12:33:00	50		T-Piece				5	7.4	44	107				10						700		CPAP+PS	7200A		7.03125	214
21940	117986	2181-11-05 13:00:00	50		T-Piece				5						15	10				100		700		CPAP+PS	7200A		7.05
21940	117986	2181-11-05 13:56:00	50		T-Piece				5	7.43	40	141				10						700		CPAP+PS	7200A		7.08889	282
21940	117986	2181-11-05 14:00:00	50		T-Piece				5						19	10				100		700		CPAP+PS	7200A		7.09167
21940	117986	2181-11-05 14:30:00	30	8.6	T-Piece				5							10		23		100		700	550	CPAP+PS	7200A		7.1125
21940	117986	2181-11-05 16:00:00	30		T-Piece				5						13	10				100		700		CPAP+PS	7200A		7.175
21940	117986	2181-11-05 16:30:00	30		T-Piece				5						21	10				100		700		CPAP+PS	7200A		7.19583
21940	117986	2181-11-05 16:43:00	30		T-Piece				5	7.43	39	88				10						700		CPAP+PS	7200A		7.20486	293.333
21940	117986	2181-11-05 17:00:00	30		T-Piece				5						26	10						700		CPAP+PS	7200A		7.21667
21940	117986	2181-11-05 17:15:00	30		T-Piece				5						28	10				96		700		CPAP+PS	7200A		7.22708
21940	117986	2181-11-05 17:20:00	30		T-Piece				5						30	10				92		700		CPAP+PS	7200A		7.23056
21940	117986	2181-11-05 17:25:00	30		T-Piece				5						27	10				97		700		CPAP+PS	7200A		7.23403
21940	117986	2181-11-05 17:30:00	30		T-Piece				5						24	10				99		700		CPAP+PS	7200A		7.2375
21940	117986	2181-11-05 18:00:00	30		T-Piece				5						28	10				91		700		CPAP+PS	7200A		7.25833
21940	117986	2181-11-05 18:24:00	100		T-Piece				5	7.31	43	80				10						700		CPAP+PS	7200A		7.275	80
21940	117986	2181-11-05 19:00:00	40		Face Tent				5						37	10				99		700		CPAP+PS	7200A		7.3
21940	117986	2181-11-05 20:00:00	40		Face Tent				5						38	10				95		700		CPAP+PS	7200A		7.34167
21940	117986	2181-11-05 21:00:00	40		Face Tent				5						34	10				100		700		CPAP+PS	7200A		7.38333
21940	117986	2181-11-05 21:19:00	40		Face Tent				5	7.3	56	71				10						700		CPAP+PS	7200A		7.39653	177.5
21940	117986	2181-11-05 22:00:00	40		Face Tent				5						32	10				100		700		CPAP+PS	7200A		7.425
21940	117986	2181-11-05 23:00:00	40		Face Tent				5						20	10				99		700		CPAP+PS	7200A		7.46667
21940	117986	2181-11-05 23:15:00	40		Face Tent				5							10						700		CPAP+PS	7200A		7.47708
21940	117986	2181-11-06	40		Face Tent				5						30	10				96		700		CPAP+PS	7200A		7.50833
21940	117986	2181-11-06 00:13:00	40		Face Tent				5	7.34	51	86				10						700		CPAP+PS	7200A		7.51736	215
21940	117986	2181-11-06 01:00:00	40		Face Tent				5						30	10				99		700		CPAP+PS	7200A		7.55
21940	117986	2181-11-06 02:00:00	40		Face Tent				5						35	10				100		700		CPAP+PS	7200A		7.59167
21940	117986	2181-11-06 03:00:00	40		Face Tent				5						34	10				98		700		CPAP+PS	7200A		7.63333
21940	117986	2181-11-06 04:00:00	40		Face Tent				5						35	10				100		700		CPAP+PS	7200A		7.675
21940	117986	2181-11-06 04:31:00	40		Face Tent				5	7.29	51	79				10						700		CPAP+PS	7200A		7.69653	197.5
21940	117986	2181-11-06 05:00:00	40		Face Tent				5						31	10				100		700		CPAP+PS	7200A		7.71667
21940	117986	2181-11-06 06:00:00	40		Face Tent				5						29	10				100		700		CPAP+PS	7200A		7.75833
21940	117986	2181-11-06 06:06:00	40		Face Tent				5	7.31	48	66				10						700		CPAP+PS	7200A		7.7625	165
21940	117986	2181-11-06 07:30:00	40		Face Tent				5						30	10				100		700		CPAP+PS	7200A		7.82083
21940	117986	2181-11-06 07:37:00	40		Face Tent				5							10						700		CPAP+PS	7200A	neg_bilatOpac	7.82569
21940	117986	2181-11-06 07:37:00	40		Face Tent				5							10						700		CPAP+PS	7200A	neg_chf	7.82569
21940	117986	2181-11-06 07:45:00	40		Face Tent		10		5							10						700		CPAP+PS	7200A		7.83125
21940	117986	2181-11-06 08:10:00	30		Face Tent				7.5							10		27		100		700	670	CPAP+PS	7200A		7.84861
21940	117986	2181-11-06 09:00:00	30		Face Tent				7.5						28	10				100		700		CPAP+PS	7200A		7.88333
21940	117986	2181-11-06 09:21:00	30		Face Tent				7.5	7.35	41	88				10						700		CPAP+PS	7200A		7.89792	293.333
21940	117986	2181-11-06 10:00:00	30		Face Tent				7.5						24	10				100		700		CPAP+PS	7200A		7.925
21940	117986	2181-11-06 11:00:00	30		Face Tent				7.5						27	10				100		700		CPAP+PS	7200A		7.96667
21940	117986	2181-11-06 11:56:00	30		Face Tent				7.5							10		26		100		700	640	CPAP+PS	7200A		8.00556
21940	117986	2181-11-06 12:00:00	30		Face Tent				7.5						22	10				98		700		CPAP+PS	7200A		8.00833
21940	117986	2181-11-06 13:00:00	30		Face Tent				7.5						24	10				96		700		CPAP+PS	7200A		8.05
21940	117986	2181-11-06 13:15:00	40		Face Tent		10		7.5							10				95		700		CPAP+PS	7200A		8.06042
21940	117986	2181-11-06 14:00:00	40		Face Tent				7.5						42	10				92		700		CPAP+PS	7200A		8.09167
21940	117986	2181-11-06 14:25:00	40		Face Tent				7.5							10		28		98		700	670	CPAP+PS	7200A		8.10903
21940	117986	2181-11-06 14:30:00	40		Face Tent				7.5						26	10				98		700		CPAP+PS	7200A		8.1125
21940	117986	2181-11-06 15:00:00	40		Face Tent				7.5						35	10				97		700		CPAP+PS	7200A		8.13333
21940	117986	2181-11-06 15:25:00	40		Face Tent				7.5							10		37		99		700	480	CPAP+PS	7200A		8.15069
21940	117986	2181-11-06 15:30:00	50		Face Tent				7.5						40	10				96		700		CPAP+PS	7200A		8.15417
21940	117986	2181-11-06 15:41:00	50		Face Tent				7.5	7.36	41	86				10						700		CPAP+PS	7200A		8.16181	172
21940	117986	2181-11-06 16:00:00	50		Face Tent				7.5						36	10				98		700		CPAP+PS	7200A		8.175
21940	117986	2181-11-06 17:00:00	50		Face Tent				7.5						31	10				100		700		CPAP+PS	7200A		8.21667
21940	117986	2181-11-06 18:00:00	60	11	Face Tent				7.5				26	17	26	10	1	11		100	700	700		Assist Control	7200A		8.25833
21940	117986	2181-11-06 19:00:00	60		Face Tent				7.5						13	10				100		700		Assist Control	7200A		8.3
21940	117986	2181-11-06 20:00:00	60		Face Tent				7.5						12	10				100		700		Assist Control	7200A		8.34167
21940	117986	2181-11-06 20:22:00	60		Face Tent				7.5	7.38	44	124				10						700		Assist Control	7200A		8.35694	206.667
21940	117986	2181-11-06 21:00:00	60		Face Tent				7.5						11	10				100		700		Assist Control	7200A		8.38333
21940	117986	2181-11-06 21:57:00	60		Face Tent				7.5							10						700		Assist Control	7200A	neg_bilatOpac	8.42292
21940	117986	2181-11-06 21:57:00	60		Face Tent				7.5							10						700		Assist Control	7200A	neg_chf	8.42292
21940	117986	2181-11-06 22:00:00	60		Face Tent				7.5						11	10				100		700		Assist Control	7200A		8.425
21940	117986	2181-11-06 23:00:00	50	11	Face Tent				7.5				24		17	10	1	11		100	700	700		Assist Control	7200A		8.46667
21940	117986	2181-11-07	50		Face Tent				7.5						12	10				100		700		Assist Control	7200A		8.50833
21940	117986	2181-11-07 01:00:00	50		Face Tent				7.5						12	10				100		700		Assist Control	7200A		8.55
21940	117986	2181-11-07 02:00:00	50		Face Tent				7.5						16	10				100		700		Assist Control	7200A		8.59167
21940	117986	2181-11-07 02:40:00	50		Face Tent				7.5	7.35						10						700		Assist Control	7200A		8.61944
21940	117986	2181-11-07 03:00:00	50	12	Face Tent				7.5				26		11	10	2	12		100	700	700		Assist Control	7200A		8.63333
21940	117986	2181-11-07 03:05:00	50		Face Tent				7.5						11	10				100		700		Assist Control	7200A		8.63681
21940	117986	2181-11-07 04:00:00	50		Face Tent				7.5						12	10				100		700		Assist Control	7200A		8.675
21940	117986	2181-11-07 05:00:00	50		Face Tent				7.5						12	10				100		700		Assist Control	7200A		8.71667
21940	117986	2181-11-07 06:19:00	50		Face Tent				7.5	7.44	42	94				10						700		Assist Control	7200A		8.77153	188
21940	117986	2181-11-07 07:00:00	50	12.9	Face Tent				7.5				28	17.2	15	10	0	10		96	690	700		Assist Control	7200A		8.8
21940	117986	2181-11-07 08:00:00	50		Face Tent				7.5						20	10				100		700		Assist Control	7200A		8.84167
21940	117986	2181-11-07 09:00:00	50	11.2	Face Tent				7.5						18	10		11		95		700	700	CPAP+PS	7200A		8.88333
21940	117986	2181-11-07 10:00:00	50		Face Tent				7.5						20	10				100		700		CPAP+PS	7200A		8.925
21940	117986	2181-11-07 10:20:00	50		Face Tent				7.5	7.42	44	195				10						700		CPAP+PS	7200A		8.93889	390
21940	117986	2181-11-07 11:00:00	50		Face Tent				7.5						32	10				99		700		CPAP+PS	7200A		8.96667
21940	117986	2181-11-07 12:00:00	50		Face Tent				7.5						28	10				100		700		CPAP+PS	7200A		9.00833
21940	117986	2181-11-07 13:00:00	50		Face Tent				7.5						20	10				100		700		CPAP+PS	7200A		9.05
21940	117986	2181-11-07 13:30:00	40		Face Tent				5							10						700		CPAP+PS	7200A		9.07083
21940	117986	2181-11-07 14:00:00	40		Face Tent				5						18	10				99		700		CPAP+PS	7200A		9.09167
21940	117986	2181-11-07 15:00:00	40		Face Tent				5						22	10				100		700		CPAP+PS	7200A		9.13333
21940	117986	2181-11-07 15:40:00	40		Face Tent				5						16	10				100		700		CPAP+PS	7200A		9.16111
21940	117986	2181-11-07 15:45:00	40		Face Tent				5						22	10				100		700		CPAP+PS	7200A		9.16458
21940	117986	2181-11-07 16:00:00	40	8	Face Tent				5						17	10		21		100		700	600	CPAP+PS	7200A		9.175
21940	117986	2181-11-07 17:00:00	40		Face Tent				5						13	10				100		700		CPAP+PS	7200A		9.21667
21940	117986	2181-11-07 18:00:00	40		Face Tent				5						17	10				100		700		CPAP+PS	7200A		9.25833
21940	117986	2181-11-07 19:00:00	40	7.4	Face Tent				5						17	10		17		100		700	510	CPAP+PS	7200A		9.3
21940	117986	2181-11-07 20:00:00	40		Face Tent				5						27	10				100		700		CPAP+PS	7200A		9.34167
21940	117986	2181-11-07 20:15:00	40		Face Tent				5						22	10				100		700		CPAP+PS	7200A		9.35208
21940	117986	2181-11-07 20:25:00	40		Face Tent				5						28	10				100		700		CPAP+PS	7200A		9.35903
21940	117986	2181-11-07 20:30:00	40		Face Tent				5						26	10				100		700		CPAP+PS	7200A		9.3625
21940	117986	2181-11-07 20:33:00	40		Face Tent				5	7.44	42	133				10						700		CPAP+PS	7200A		9.36458	332.5
21940	117986	2181-11-07 21:00:00	40		Face Tent				5						28	10				100		700		CPAP+PS	7200A		9.38333
21940	117986	2181-11-07 22:00:00	40		Face Tent				5						32	10				99		700		CPAP+PS	7200A		9.425
21940	117986	2181-11-07 23:00:00	40	8.6	Face Tent				5						24	10		26		100		700	480	CPAP+PS	7200A		9.46667
21940	117986	2181-11-08	40		Face Tent				5						22	10				100		700		CPAP+PS	7200A		9.50833
21940	117986	2181-11-08 01:00:00	40		Face Tent				5						18	10				100		700		CPAP+PS	7200A		9.55
21940	117986	2181-11-08 02:00:00	40		Face Tent				5						26	10				100		700		CPAP+PS	7200A		9.59167
21940	117986	2181-11-08 03:00:00	40	9.3	Face Tent				5						30	10		29		100		700	500	CPAP+PS	7200A		9.63333
21940	117986	2181-11-08 03:08:00	40		Face Tent				5	7.45						10						700		CPAP+PS	7200A		9.63889
21940	117986	2181-11-08 04:00:00	40		Face Tent				5						15	10				87		700		CPAP+PS	7200A		9.675
21940	117986	2181-11-08 05:00:00	40		Face Tent				5						30	10				100		700		CPAP+PS	7200A		9.71667
21940	117986	2181-11-08 06:45:00	40		Face Tent				5						33	10				100		700		CPAP+PS	7200A		9.78958
21940	117986	2181-11-08 07:00:00	40	12.1	Face Tent				5						36	10		26		100		700	790	CPAP+PS	7200A		9.8
21940	117986	2181-11-08 07:15:00	40		Face Tent				5						23	10				100		700		CPAP+PS	7200A		9.81042
21940	117986	2181-11-08 07:30:00	40		Face Tent				5						12	10				100		700		CPAP+PS	7200A		9.82083
21940	117986	2181-11-08 07:45:00	40		Face Tent				5						9	10				100		700		CPAP+PS	7200A		9.83125
21940	117986	2181-11-08 07:50:00	40		Face Tent				5						11	10				100		700		CPAP+PS	7200A		9.83472
21940	117986	2181-11-08 08:00:00	40		Face Tent				5						6	10				100		700		CPAP+PS	7200A		9.84167
21940	117986	2181-11-08 08:15:00	40		Face Tent				5						9	10				100		700		CPAP+PS	7200A		9.85208
21940	117986	2181-11-08 08:40:00	40		Face Tent				5						15	10				100		700		CPAP+PS	7200A		9.86944
21940	117986	2181-11-08 08:45:00	40		Face Tent				5						11	10				100		700		CPAP+PS	7200A		9.87292
21940	117986	2181-11-08 09:00:00	40		Face Tent				5						10	10				100		700		CPAP+PS	7200A		9.88333
21940	117986	2181-11-08 09:45:00	40		Face Tent				5							10		13				700	1010	CPAP+PS	7200A		9.91458
21940	117986	2181-11-08 10:00:00	40		Face Tent				5						31	10				100		700		CPAP+PS	7200A		9.925
21940	117986	2181-11-08 10:10:00	40		Face Tent				5						34	10				100		700		CPAP+PS	7200A		9.93194
21940	117986	2181-11-08 10:25:00	40		Face Tent				5						39	10				100		700		CPAP+PS	7200A		9.94236
21940	117986	2181-11-08 11:00:00	40	12.1	Face Tent				5						37	10		37		99		700	500	CPAP+PS	7200A		9.96667
21940	117986	2181-11-08 11:10:00	40		Face Tent				5						16	10				99		700		CPAP+PS	7200A		9.97361
21940	117986	2181-11-08 11:15:00	40		Face Tent				5						14	10				93		700		CPAP+PS	7200A		9.97708
21940	117986	2181-11-08 11:20:00	40		Face Tent				5						11	10				92		700		CPAP+PS	7200A		9.98056
21940	117986	2181-11-08 11:25:00	40		Face Tent				5						28	10				85		700		CPAP+PS	7200A		9.98403
21940	117986	2181-11-08 11:30:00	40		Face Tent				5						28	10				88		700		CPAP+PS	7200A		9.9875
21940	117986	2181-11-08 11:43:00	40		Face Tent				5	7.44	38	91				10			97			700		CPAP+PS	7200A		9.99653	227.5
21940	117986	2181-11-08 12:00:00	40		Face Tent				5						16	10				99		700		CPAP+PS	7200A		10.0083
21940	117986	2181-11-08 12:05:00	40		Face Tent				5						19	10				100		700		CPAP+PS	7200A		10.0118
21940	117986	2181-11-08 12:15:00	40		Face Tent				5						14	10				99		700		CPAP+PS	7200A		10.0188
21940	117986	2181-11-08 12:30:00	40		Face Tent				5						15	10				100		700		CPAP+PS	7200A		10.0292
21940	117986	2181-11-08 12:31:00	40		Face Tent				5							10						700		CPAP+PS	7200A	neg_chf	10.0299
21940	117986	2181-11-08 12:31:00	40		Face Tent				5							10						700		CPAP+PS	7200A	pos_bilatOpac	10.0299
21940	117986	2181-11-08 12:40:00	40		Face Tent				5						16	10				100		700		CPAP+PS	7200A		10.0361
21940	117986	2181-11-08 12:45:00	40		Face Tent				5						12	10				99		700		CPAP+PS	7200A		10.0396
21940	117986	2181-11-08 13:00:00	40		Face Tent				5						10	10				100		700		CPAP+PS	7200A		10.05
21940	117986	2181-11-08 13:20:00	40		Face Tent				5						11	10				100		700		CPAP+PS	7200A		10.0639
21940	117986	2181-11-08 13:30:00	40		Face Tent				5						9	10				100		700		CPAP+PS	7200A		10.0708
21940	117986	2181-11-08 14:00:00	40		Face Tent				5						29	10				98		700		CPAP+PS	7200A		10.0917
21940	117986	2181-11-08 15:00:00	40	15	Face Tent				5						13	10		21		97		700	750	CPAP+PS	7200A		10.1333
21940	117986	2181-11-08 15:15:00	40		Face Tent				5						17	10				99		700		CPAP+PS	7200A		10.1438
21940	117986	2181-11-08 16:00:00	40		Face Tent				5						10	10				100		700		CPAP+PS	7200A		10.175
21940	117986	2181-11-08 16:42:00	40		Face Tent				5	7.44						10						700		CPAP+PS	7200A		10.2042
21940	117986	2181-11-08 17:00:00	40		Face Tent				5						9	10				99		700		CPAP+PS	7200A		10.2167
21940	117986	2181-11-08 18:00:00	40		Face Tent				5						12	10				99		700		CPAP+PS	7200A		10.2583
21940	117986	2181-11-08 19:00:00	40		Face Tent				5						22	10				98		700		CPAP+PS	7200A		10.3
21940	117986	2181-11-08 19:10:00	40	14	Face Tent				5							10		14		100		700	970	CPAP+PS	7200A		10.3069
21940	117986	2181-11-08 20:00:00	40		Face Tent				5						12	10				99		700		CPAP+PS	7200A		10.3417
21940	117986	2181-11-08 21:00:00	40		Face Tent				5						17	10				98		700		CPAP+PS	7200A		10.3833
21940	117986	2181-11-08 21:26:00	40		Face Tent				5	7.48	36	90				10						700		CPAP+PS	7200A		10.4014	225
21940	117986	2181-11-08 22:00:00	40		Face Tent				5						11	10				98		700		CPAP+PS	7200A		10.425
21940	117986	2181-11-08 22:45:00	40	14.6	Face Tent				5							10		14				700	750	CPAP+PS	7200A		10.4563
21940	117986	2181-11-08 23:00:00	40		Face Tent				5						10	10				99		700		CPAP+PS	7200A		10.4667
21940	117986	2181-11-09	40		Face Tent				5						11	10				100		700		CPAP+PS	7200A		10.5083
21940	117986	2181-11-09 00:15:00	40		Face Tent				5							10		9				700	1000	CPAP+PS	7200A		10.5188
21940	117986	2181-11-09 01:00:00	40		Face Tent				5						26	10				98		700		CPAP+PS	7200A		10.55
21940	117986	2181-11-09 02:00:00	40		Face Tent				5						28	10				98		700		CPAP+PS	7200A		10.5917
21940	117986	2181-11-09 03:00:00	40		Face Tent				5						10	10				100		700		CPAP+PS	7200A		10.6333
21940	117986	2181-11-09 03:48:00	40		Face Tent				5	7.47	40	109				10						700		CPAP+PS	7200A		10.6667	272.5
21940	117986	2181-11-09 04:00:00	40		Face Tent				5						17	10				98		700		CPAP+PS	7200A		10.675
21940	117986	2181-11-09 05:00:00	40		Face Tent				5						28	10				98		700		CPAP+PS	7200A		10.7167
21940	117986	2181-11-09 05:44:00	40	10.6	Face Tent				5							10		30		97		700	400	CPAP+PS	7200A		10.7472
21940	117986	2181-11-09 07:00:00	40		Face Tent				5						13	10				99		700		CPAP+PS	7200A		10.8
21940	117986	2181-11-09 07:21:00	40		Face Tent				5	7.39						10						700		CPAP+PS	7200A		10.8146
21940	117986	2181-11-09 07:50:00	40	10.4	Face Tent				5							10		28		99		700	400	CPAP+PS	7200A		10.8347
21940	117986	2181-11-09 08:00:00	40		Face Tent				5						29	10				98		700		CPAP+PS	7200A		10.8417
21940	117986	2181-11-09 09:00:00	40		Face Tent				5						35	10				100		700		CPAP+PS	7200A		10.8833
21940	117986	2181-11-09 09:30:00	40		Face Tent				5						32	10				95		700		CPAP+PS	7200A		10.9042
21940	117986	2181-11-09 10:00:00	40		Face Tent				5						39	10				94		700		CPAP+PS	7200A		10.925
21940	117986	2181-11-09 10:30:00	40		Face Tent				5						37	10				94		700		CPAP+PS	7200A		10.9458
21940	117986	2181-11-09 11:00:00	40		Face Tent				5						37	10				96		700		CPAP+PS	7200A		10.9667
21940	117986	2181-11-09 12:00:00	40		Face Tent				5						28	10				97		700		CPAP+PS	7200A		11.0083
21940	117986	2181-11-09 12:13:00	40		Face Tent				5	7.39	46	95				10			97			700		CPAP+PS	7200A		11.0174	237.5
21940	117986	2181-11-09 12:30:00	40		Face Tent				5						36	10				96		700		CPAP+PS	7200A		11.0292
21940	117986	2181-11-09 13:00:00	40	12.4	Face Tent				7.5						17	10		35		98		700	350	CPAP+PS	7200A		11.05
21940	117986	2181-11-09 14:00:00	40		Face Tent				7.5						36	10				99		700		CPAP+PS	7200A		11.0917
21940	117986	2181-11-09 15:00:00	40	12.6	Face Tent				7.5						32	10		36		99		700	320	CPAP+PS	7200A		11.1333
21940	117986	2181-11-09 15:30:00	40		Face Tent				7.5						11	10				98		700		CPAP+PS	7200A		11.1542
21940	117986	2181-11-09 15:45:00	40		Face Tent				7.5						9	10						700		CPAP+PS	7200A		11.1646
21940	117986	2181-11-09 16:00:00	40		Face Tent				7.5						20	10				100		700		CPAP+PS	7200A		11.175
21940	117986	2181-11-09 17:00:00	40		Face Tent				7.5						38	10				98		700		CPAP+PS	7200A		11.2167
21940	117986	2181-11-09 19:00:00	40		Face Tent				7.5						34	10				99		700		CPAP+PS	7200A		11.3
21940	117986	2181-11-09 20:00:00	40	12.5	Face Tent				7.5							10		37		98		700	390	CPAP+PS	7200A		11.3417
21940	117986	2181-11-09 21:00:00	40		Face Tent				7.5						15	10				99		700		CPAP+PS	7200A		11.3833
21940	117986	2181-11-09 23:00:00	40		Face Tent				7.5						17	10				98		700		CPAP+PS	7200A		11.4667
21940	117986	2181-11-10	40		Face Tent				7.5						40	10				100		700		CPAP+PS	7200A		11.5083
21940	117986	2181-11-10 00:20:00	40	15.9	Face Tent				7.5							10		16		96		700	700	CPAP+PS	7200A		11.5222
21940	117986	2181-11-10 01:00:00	40		Face Tent				7.5						17	10				98		700		CPAP+PS	7200A		11.55
21940	117986	2181-11-10 01:59:00	40		Face Tent				7.5	7.45	40	104				10						700		CPAP+PS	7200A		11.591	260
21940	117986	2181-11-10 03:00:00	40	12.5	Face Tent				7.5						9	10		9		99		700	1000	CPAP+PS	7200A		11.6333
21940	117986	2181-11-10 05:00:00	40		Face Tent				7.5						15	10				98		700		CPAP+PS	7200A		11.7167
21940	117986	2181-11-10 07:00:00	40	16.3	Face Tent				7.5						14	10		20		98		700	800	CPAP+PS	7200A		11.8
21940	117986	2181-11-10 08:00:00	40		Face Tent				7.5						18	10				98		700		CPAP+PS	7200A		11.8417
21940	117986	2181-11-10 09:00:00	40		Face Tent				7.5						14	10				100		700		CPAP+PS	7200A		11.8833
21940	117986	2181-11-10 10:00:00	40		Face Tent				7.5						16	10				98		700		CPAP+PS	7200A		11.925
21940	117986	2181-11-10 10:35:00	40		Face Tent				7.5							10		18				700		CPAP+PS	7200A		11.9493
21940	117986	2181-11-10 10:55:00	40		Face Tent				7.5						23	10				98		700		CPAP+PS	7200A		11.9632
21940	117986	2181-11-10 11:00:00	40	17.3	Face Tent				7.5						33	10		20		97		700	660	CPAP+PS	7200A		11.9667
21940	117986	2181-11-10 11:15:00	40		Face Tent				7.5						34	10				97		700		CPAP+PS	7200A		11.9771
21940	117986	2181-11-10 11:30:00	40		Face Tent				7.5						26	10				97		700		CPAP+PS	7200A		11.9875
21940	117986	2181-11-10 12:00:00	40		Face Tent				7.5						31	10				97		700		CPAP+PS	7200A		12.0083
21940	117986	2181-11-10 12:15:00	40		Face Tent				7.5						31	10				97		700		CPAP+PS	7200A		12.0188
21940	117986	2181-11-10 12:30:00	40		Face Tent				7.5						28	10				97		700		CPAP+PS	7200A		12.0292
21940	117986	2181-11-10 13:00:00	40		Face Tent				7.5						18	10				98		700		CPAP+PS	7200A		12.05
21940	117986	2181-11-10 13:05:00	40		Face Tent				7.5						30	10				98		700		CPAP+PS	7200A		12.0535
21940	117986	2181-11-10 13:10:00	40		Face Tent				7.5						25	10				98		700		CPAP+PS	7200A		12.0569
21940	117986	2181-11-10 13:15:00	40		Face Tent				7.5						30	10				99		700		CPAP+PS	7200A		12.0604
21940	117986	2181-11-10 13:35:00	40		Face Tent				7.5						16	10				99		700		CPAP+PS	7200A		12.0743
21940	117986	2181-11-10 13:40:00	40		Face Tent				7.5						28	10				99		700		CPAP+PS	7200A		12.0778
21940	117986	2181-11-10 13:50:00	40		Face Tent				7.5						17	10				96		700		CPAP+PS	7200A		12.0847
21940	117986	2181-11-10 13:55:00	40		Face Tent				7.5						24	10				99		700		CPAP+PS	7200A		12.0882
21940	117986	2181-11-10 14:00:00	40		Face Tent				7.5						18	10				99		700		CPAP+PS	7200A		12.0917
21940	117986	2181-11-10 14:05:00	40		Face Tent				7.5						18	10				97		700		CPAP+PS	7200A		12.0951
21940	117986	2181-11-10 14:10:00	40		Face Tent				7.5						16	10						700		CPAP+PS	7200A		12.0986
21940	117986	2181-11-10 14:15:00	40		Face Tent				7.5						11	10				100		700		CPAP+PS	7200A		12.1021
21940	117986	2181-11-10 14:38:00	40		Face Tent				7.5	7.42						10						700		CPAP+PS	7200A		12.1181
21940	117986	2181-11-10 15:00:00	40		Face Tent				7.5						18	10				100		700		CPAP+PS	7200A		12.1333
21940	117986	2181-11-10 15:15:00	40		Face Tent				7.5						12	10				96		700		CPAP+PS	7200A		12.1438
21940	117986	2181-11-10 16:00:00	40	16.8	Face Tent				7.5						20	10		9		98		700	1	CPAP+PS	7200A		12.175
21940	117986	2181-11-10 17:00:00	40		Face Tent				7.5						13	10				100		700		CPAP+PS	7200A		12.2167
21940	117986	2181-11-10 17:10:00	40		Face Tent				7.5						10	10				99		700		CPAP+PS	7200A		12.2236
21940	117986	2181-11-10 17:15:00	40		Face Tent				7.5						21	10				99		700		CPAP+PS	7200A		12.2271
21940	117986	2181-11-10 17:20:00	40		Face Tent				7.5						11	10				100		700		CPAP+PS	7200A		12.2306
21940	117986	2181-11-10 17:25:00	40		Face Tent				7.5						10	10				100		700		CPAP+PS	7200A		12.234
21940	117986	2181-11-10 19:00:00	40		Face Tent				7.5						15	10				99		700		CPAP+PS	7200A		12.3
21940	117986	2181-11-10 20:00:00	40	16	Face Tent				7.5							10		9		99		700	1100	CPAP+PS	7200A		12.3417
21940	117986	2181-11-10 21:00:00	40		Face Tent				7.5						16	10				98		700		CPAP+PS	7200A		12.3833
21940	117986	2181-11-10 23:00:00	40		Face Tent				7.5						12	10				100		700		CPAP+PS	7200A		12.4667
21940	117986	2181-11-11	40	13	Face Tent				7.5							10		9		99		700	1020	CPAP+PS	7200A		12.5083
21940	117986	2181-11-11 01:00:00	40		Face Tent				7.5						7	10				99		700		CPAP+PS	7200A		12.55
21940	117986	2181-11-11 01:10:00	40		Face Tent				7.5	7.47	40	146				10						700		CPAP+PS	7200A		12.5569	365
21940	117986	2181-11-11 03:00:00	40		Face Tent				7.5						14	10				99		700		CPAP+PS	7200A		12.6333
21940	117986	2181-11-11 04:00:00	40	11	Face Tent				7.5				28		22	10	0	10		99	820	800		SIMV+PS	7200A		12.675
21940	117986	2181-11-11 04:15:00	40		Face Tent				7.5						15	10				99		800		SIMV+PS	7200A		12.6854
21940	117986	2181-11-11 04:30:00	40		Face Tent				7.5						13	10				99		800		SIMV+PS	7200A		12.6958
21940	117986	2181-11-11 05:00:00	40		Face Tent				7.5						16	10				97		800		SIMV+PS	7200A		12.7167
21940	117986	2181-11-11 06:00:00	40		Face Tent				7.5						10	10				57		800		SIMV+PS	7200A		12.7583
21940	117986	2181-11-11 06:15:00	40		Face Tent				7.5						10	10				100		800		SIMV+PS	7200A		12.7688
21940	117986	2181-11-11 06:20:00	40		Face Tent				7.5						17	10				100		800		SIMV+PS	7200A		12.7722
21940	117986	2181-11-11 06:25:00	40		Face Tent				7.5						16	10				100		800		SIMV+PS	7200A		12.7757
21940	117986	2181-11-11 06:30:00	40		Face Tent				7.5						15	10				100		800		SIMV+PS	7200A		12.7792
21940	117986	2181-11-11 07:00:00	40		Face Tent				7.5						10	10				97		800		SIMV+PS	7200A		12.8
21940	117986	2181-11-11 07:29:00	40	12	Face Tent				7.5				36	24		10	9	19		99	800	800	450	SIMV+PS	7200A		12.8201
21940	117986	2181-11-11 07:30:00	40		Face Tent				7.5						22	10				99		800		SIMV+PS	7200A		12.8208
21940	117986	2181-11-11 08:00:00	40		Face Tent				7.5						20	10				99		800		SIMV+PS	7200A		12.8417
21940	117986	2181-11-11 08:30:00	40		Face Tent				7.5						14	10				99		800		SIMV+PS	7200A		12.8625
21940	117986	2181-11-11 08:45:00	40		Face Tent				7.5						12	10				99		800		SIMV+PS	7200A		12.8729
21940	117986	2181-11-11 08:50:00	40		Face Tent				7.5						16	10						800		SIMV+PS	7200A		12.8764
21940	117986	2181-11-11 09:00:00	40		Face Tent				7.5						14	10				92		800		SIMV+PS	7200A		12.8833
21940	117986	2181-11-11 09:25:00	40		Face Tent				7.5						11	10				98		800		SIMV+PS	7200A		12.9007
21940	117986	2181-11-11 09:30:00	40		Face Tent				7.5						10	10				98		800		SIMV+PS	7200A		12.9042
21940	117986	2181-11-11 09:45:00	40		Face Tent				7.5						10	10				99		800		SIMV+PS	7200A		12.9146
21940	117986	2181-11-11 10:00:00	40		Face Tent				7.5						11	10				98		800		SIMV+PS	7200A		12.925
21940	117986	2181-11-11 11:00:00	40		Face Tent				7.5						9	10				97		800		SIMV+PS	7200A		12.9667
21940	117986	2181-11-11 11:09:00	40	14	Face Tent				7.5				31	21		10	1	11		97	800	800		SIMV+PS	7200A		12.9729
21940	117986	2181-11-11 12:00:00	40		Face Tent				7.5						10	10				97		800		SIMV+PS	7200A		13.0083
21940	117986	2181-11-11 12:15:00	40		Face Tent				7.5	7.43	44	93				10						800		SIMV+PS	7200A		13.0188	232.5
21940	117986	2181-11-11 12:30:00	40		Face Tent				7.5						14	10				100		800		SIMV+PS	7200A		13.0292
21940	117986	2181-11-11 13:30:00	40		Face Tent				7.5						17	10				100		800		SIMV+PS	7200A		13.0708
21940	117986	2181-11-11 13:57:00	40		Face Tent				7.5							10						800		SIMV+PS	7200A	neg_bilatOpac	13.0896
21940	117986	2181-11-11 13:57:00	40		Face Tent				7.5							10						800		SIMV+PS	7200A	neg_chf	13.0896
21940	117986	2181-11-11 14:00:00	40		Face Tent				7.5						12	10				99		800		SIMV+PS	7200A		13.0917
21940	117986	2181-11-11 14:05:00	40		Face Tent				7.5						10	10				98		800		SIMV+PS	7200A		13.0951
21940	117986	2181-11-11 14:10:00	40		Face Tent				7.5						11	10				98		800		SIMV+PS	7200A		13.0986
21940	117986	2181-11-11 14:15:00	40		Face Tent				7.5						11	10				98		800		SIMV+PS	7200A		13.1021
21940	117986	2181-11-11 14:20:00	40		Face Tent				7.5						10	10				99		800		SIMV+PS	7200A		13.1056
21940	117986	2181-11-11 14:25:00	40		Face Tent				7.5						10	10				98		800		SIMV+PS	7200A		13.109
21940	117986	2181-11-11 14:30:00	40		Face Tent				7.5						10	10				98		800		SIMV+PS	7200A		13.1125
21940	117986	2181-11-11 15:00:00	40		Face Tent				7.5						10	10				100		800		SIMV+PS	7200A		13.1333
21940	117986	2181-11-11 15:13:00	40	12	Face Tent				7.5				28	20		10	0	10		100	800	800		SIMV+PS	7200A		13.1424
21940	117986	2181-11-11 15:30:00	40		Face Tent				7.5						10	10				100		800		SIMV+PS	7200A		13.1542
21940	117986	2181-11-11 16:00:00	40		Face Tent				7.5						15	10				100		800		SIMV+PS	7200A		13.175
21940	117986	2181-11-11 16:15:00	40		Face Tent				7.5						13	10				100		800		SIMV+PS	7200A		13.1854
21940	117986	2181-11-11 16:30:00	40		Face Tent				7.5						13	10				100		800		SIMV+PS	7200A		13.1958
21940	117986	2181-11-11 16:45:00	40		Face Tent				7.5						11	10				99		800		SIMV+PS	7200A		13.2063
21940	117986	2181-11-11 17:00:00	40		Face Tent				7.5						10	10				100		800		SIMV+PS	7200A		13.2167
21940	117986	2181-11-11 17:30:00	40		Face Tent				7.5						10	10				100		800		SIMV+PS	7200A		13.2375
21940	117986	2181-11-11 17:44:00	40		Face Tent				7.5						13	10				97		800		SIMV+PS	7200A		13.2472
21940	117986	2181-11-11 18:00:00	40		Face Tent				7.5						10	10				100		800		SIMV+PS	7200A		13.2583
21940	117986	2181-11-11 18:30:00	40		Face Tent				7.5						10	10				100		800		SIMV+PS	7200A		13.2792
21940	117986	2181-11-11 19:00:00	40		Face Tent				7.5						14	10				94		800		SIMV+PS	7200A		13.3
21940	117986	2181-11-11 20:00:00	40		Face Tent				7.5						12	10				98		800		SIMV+PS	7200A		13.3417
21940	117986	2181-11-11 20:55:00	40	11.6	Face Tent				7.5				29	18.4		10	2	12		100	790	800		SIMV+PS	7200A		13.3799
21940	117986	2181-11-11 21:00:00	40		Face Tent				7.5						17	10				99		800		SIMV+PS	7200A		13.3833
21940	117986	2181-11-11 21:30:00	40		Face Tent				7.5						13	10						800		SIMV+PS	7200A		13.4042
21940	117986	2181-11-11 23:00:00	40		Face Tent				7.5						12	10				100		800		SIMV+PS	7200A		13.4667
21940	117986	2181-11-11 23:45:00	40	12.3	Face Tent				7.5				33	18.6		10	6	16		100	800	800		SIMV+PS	7200A		13.4979
21940	117986	2181-11-12	40		Face Tent				7.5						17	10				96		800		SIMV+PS	7200A		13.5083
21940	117986	2181-11-12 01:00:00	40		Face Tent				7.5						11	10				99		800		SIMV+PS	7200A		13.55
21940	117986	2181-11-12 01:44:00	40		Face Tent				7.5	7.44	45	110				10						800		SIMV+PS	7200A		13.5806	275
21940	117986	2181-11-12 02:00:00	40		Face Tent				7.5						15	10				98		800		SIMV+PS	7200A		13.5917
21940	117986	2181-11-12 03:00:00	40	12.4	Face Tent				7.5				26.5	19.6	18	10	0	10		99	820	800		SIMV+PS	7200A		13.6333
21940	117986	2181-11-12 04:00:00	40		Face Tent				7.5						15	10				100		800		SIMV+PS	7200A		13.675
21940	117986	2181-11-12 05:00:00	40		Face Tent				7.5						13	10				99		800		SIMV+PS	7200A		13.7167
21940	117986	2181-11-12 06:00:00	40		Face Tent				7.5						26	10						800		SIMV+PS	7200A		13.7583
21940	117986	2181-11-12 07:00:00	40		Face Tent				7.5						12	10				99		800		SIMV+PS	7200A		13.8
21940	117986	2181-11-12 08:00:00	40		Face Tent				7.5						16	10				98		800		SIMV+PS	7200A		13.8417
21940	117986	2181-11-12 08:15:00	40	13.4	Face Tent				7.5				26	22		10	4	14		100	830	800	660	SIMV+PS	7200A		13.8521
21940	117986	2181-11-12 08:45:00	40		Face Tent				5							10		11			990	800		CPAP+PS	7200A		13.8729
21940	117986	2181-11-12 09:00:00	40		Face Tent				5						15	10				100		800		CPAP+PS	7200A		13.8833
21940	117986	2181-11-12 10:00:00	40		Face Tent				5						20	10				99		800		CPAP+PS	7200A		13.925
21940	117986	2181-11-12 11:00:00	40		Face Tent				5						16	10				100		800		CPAP+PS	7200A		13.9667
21940	117986	2181-11-12 12:00:00	40		Face Tent				5						22	10				91		800		CPAP+PS	7200A		14.0083
21940	117986	2181-11-12 12:15:00	40	12.2	Face Tent				5							10		20		100	720	800		CPAP+PS	7200A		14.0188
21940	117986	2181-11-12 13:00:00	40		Face Tent				5						19	10				95		800		CPAP+PS	7200A		14.05
21940	117986	2181-11-12 13:39:00	40		Face Tent				5	7.47	40	100				10						800		CPAP+PS	7200A		14.0771	250
21940	117986	2181-11-12 14:00:00	40		Face Tent				5						16	10				91		800		CPAP+PS	7200A		14.0917
21940	117986	2181-11-12 15:00:00	40		Face Tent				5						15	10				100		800		CPAP+PS	7200A		14.1333
21940	117986	2181-11-12 16:00:00	40		Face Tent				5						25	10				99		800		CPAP+PS	7200A		14.175
21940	117986	2181-11-12 16:30:00	40	10.7	Face Tent				5							10		25		96	650	800		CPAP+PS	7200A		14.1958
21940	117986	2181-11-12 17:00:00	40		Face Tent				5						14	10				98		800		CPAP+PS	7200A		14.2167
21940	117986	2181-11-12 18:00:00	40		Face Tent				5						18	10				98		800		CPAP+PS	7200A		14.2583
21940	117986	2181-11-12 19:00:00	40	11.1	Face Tent				5						20	10		11		97	770	800		CPAP+PS	7200A		14.3
21940	117986	2181-11-12 20:00:00	40		Face Tent				5						11	10				98		800		CPAP+PS	7200A		14.3417
21940	117986	2181-11-12 21:00:00	40		Face Tent				5						20	10				99		800		CPAP+PS	7200A		14.3833
21940	117986	2181-11-12 22:00:00	40		Face Tent				5						22	10				98		800		CPAP+PS	7200A		14.425
21940	117986	2181-11-12 23:00:00	40	10.4	Face Tent				5						24	10		29		100	490	800		CPAP+PS	7200A		14.4667
21940	117986	2181-11-13	40		Face Tent				5						17	10				98		800		CPAP+PS	7200A		14.5083
21940	117986	2181-11-13 01:00:00	40		Face Tent				5						22	10				100		800		CPAP+PS	7200A		14.55
21940	117986	2181-11-13 02:00:00	40		Face Tent				5						14	10				99		800		CPAP+PS	7200A		14.5917
21940	117986	2181-11-13 02:10:00	40		Face Tent				5	7.46	46	109				10						800		CPAP+PS	7200A		14.5986	272.5
21940	117986	2181-11-13 03:00:00	40		Face Tent				5						18	10				100		800		CPAP+PS	7200A		14.6333
21940	117986	2181-11-13 04:00:00	40	11.7	Face Tent				5						19	10		26		100	580	800		CPAP+PS	7200A		14.675
21940	117986	2181-11-13 06:00:00	40		Face Tent				5						21	10				100		800		CPAP+PS	7200A		14.7583
21940	117986	2181-11-13 07:00:00	40		Face Tent				5						22	10				100		800		CPAP+PS	7200A		14.8
21940	117986	2181-11-13 07:20:00	40	10	Face Tent				5							10		20		100	540	800		CPAP+PS	7200A		14.8139
21940	117986	2181-11-13 09:00:00	40		Face Tent				5						18	10				99		800		CPAP+PS	7200A		14.8833
21940	117986	2181-11-13 09:17:00	40		Face Tent				5	7.44	44	100				10						800		CPAP+PS	7200A		14.8951	250
21940	117986	2181-11-13 11:00:00	40		Face Tent				5						23	10				99		800		CPAP+PS	7200A		14.9667
21940	117986	2181-11-13 11:32:00	40	8	Face Tent				5							10		26		100	590	800		CPAP+PS	7200A		14.9889
21940	117986	2181-11-13 13:00:00	40		Face Tent				5						13	10				100		800		CPAP+PS	7200A		15.05
21940	117986	2181-11-13 15:00:00	40		Face Tent				5						13	10				100		800		CPAP+PS	7200A		15.1333
21940	117986	2181-11-13 16:00:00	40		Face Tent				5						16	10				100		800		CPAP+PS	7200A		15.175
21940	117986	2181-11-13 16:15:00	40		Face Tent				5						15	10				100		800		CPAP+PS	7200A		15.1854
21940	117986	2181-11-13 16:20:00	40	8.5	Face Tent				5							10		12		100	660	800		CPAP+PS	7200A		15.1889
21940	117986	2181-11-13 17:00:00	40		Face Tent				5						20	10				95		800		CPAP+PS	7200A		15.2167
21940	117986	2181-11-13 17:30:00	40		Face Tent				5						19	10				99		800		CPAP+PS	7200A		15.2375
21940	117986	2181-11-13 17:45:00	50		Aerosol-Cool		15		5							10		24				800		CPAP+PS	7200A		15.2479
21940	117986	2181-11-13 18:00:00	50		Aerosol-Cool				5						26	10				96		800		CPAP+PS	7200A		15.2583
21940	117986	2181-11-13 18:18:00	50		Aerosol-Cool				5	7.41	47	101				10						800		CPAP+PS	7200A		15.2708	202
21940	117986	2181-11-13 19:00:00	50		Aerosol-Cool				5						48	10				97		800		CPAP+PS	7200A		15.3
21940	117986	2181-11-13 20:00:00	50		Aerosol-Cool				5						44	10				97		800		CPAP+PS	7200A		15.3417
21940	117986	2181-11-13 20:30:00	50		Aerosol-Cool				5						32	10				71		800		CPAP+PS	7200A		15.3625
21940	117986	2181-11-13 21:00:00	50		Aerosol-Cool				5						32	10				97		800		CPAP+PS	7200A		15.3833
21940	117986	2181-11-13 22:00:00	100		Aerosol-Cool		15		5							10				100		800		CPAP+PS	7200A		15.425
21940	117986	2181-11-13 22:54:00	100		Aerosol-Cool				5	7.39	53	79				10						800		CPAP+PS	7200A		15.4625	79
21940	117986	2181-11-13 23:00:00	50		Aerosol-Cool				5						36	10				100		800		CPAP+PS	7200A		15.4667
21940	117986	2181-11-14	50		Aerosol-Cool				5						36	10				99		800		CPAP+PS	7200A		15.5083
21940	117986	2181-11-14 01:00:00	50		Aerosol-Cool				5						26	10				96		800		CPAP+PS	7200A		15.55
21940	117986	2181-11-14 01:38:00	50		Aerosol-Cool				5	7.43	48	65				10						800		CPAP+PS	7200A		15.5764	130
21940	117986	2181-11-14 02:00:00	50		Aerosol-Cool				5						29	10				97		800		CPAP+PS	7200A		15.5917
21940	117986	2181-11-14 03:00:00	50		Aerosol-Cool				5						26	10				96		800		CPAP+PS	7200A		15.6333
21940	117986	2181-11-14 03:01:00	50		Aerosol-Cool				5	7.46	50	81				10						800		CPAP+PS	7200A		15.634	162
21940	117986	2181-11-14 04:00:00	50		Aerosol-Cool				5						29	10				97		800		CPAP+PS	7200A		15.675
21940	117986	2181-11-14 05:00:00	50		Aerosol-Cool				5						25	10				95		800		CPAP+PS	7200A		15.7167
21940	117986	2181-11-14 06:00:00	50		Aerosol-Cool				5						31	10				96		800		CPAP+PS	7200A		15.7583
21940	117986	2181-11-14 07:00:00	70		Face Tent		10		5						32	10				97		800		CPAP+PS	7200A		15.8
21940	117986	2181-11-14 07:21:00	70		Face Tent				5	7.44	47	81				10						800		CPAP+PS	7200A		15.8146	115.714
21940	117986	2181-11-14 08:00:00	70		Face Tent				5						28	10				96		800		CPAP+PS	7200A		15.8417
21940	117986	2181-11-14 09:00:00	70		Face Tent				5						25	10				97		800		CPAP+PS	7200A		15.8833
21940	117986	2181-11-14 10:00:00	70		Face Tent				5						29	10				98		800		CPAP+PS	7200A		15.925
21940	117986	2181-11-14 11:00:00	70		Face Tent		10		5						26	10				98		800		CPAP+PS	7200A		15.9667
21940	117986	2181-11-14 12:00:00	70		Face Tent				5						27	10				97		800		CPAP+PS	7200A		16.0083
21940	117986	2181-11-14 13:00:00	70		Face Tent		10		5						27	10				99		800		CPAP+PS	7200A		16.05
21940	117986	2181-11-14 14:00:00	70		Face Tent				5						26	10				100		800		CPAP+PS	7200A		16.0917
21940	117986	2181-11-14 15:00:00	70		Face Tent				5						23	10				95		800		CPAP+PS	7200A		16.1333
21940	117986	2181-11-14 15:20:00	70		Face Tent				5	7.42	50	62				10						800		CPAP+PS	7200A		16.1472	88.5714
21940	117986	2181-11-14 16:00:00	70		Face Tent				5						27	10				95		800		CPAP+PS	7200A		16.175
21940	117986	2181-11-14 17:00:00	70		Face Tent		10		5						24	10				100		800		CPAP+PS	7200A		16.2167
21940	117986	2181-11-14 17:44:00	70		Face Tent				5	7.35	57	149				10						800		CPAP+PS	7200A		16.2472	212.857
21940	117986	2181-11-14 18:00:00	70		Face Tent				5						25	10				100		800		CPAP+PS	7200A		16.2583
21940	117986	2181-11-14 19:00:00	70		Face Tent				5						23	10				100		800		CPAP+PS	7200A		16.3
21940	117986	2181-11-14 20:00:00	70		Face Tent				5						30	10				96		800		CPAP+PS	7200A		16.3417
21940	117986	2181-11-14 21:00:00	70		Face Tent				5						25	10				96		800		CPAP+PS	7200A		16.3833
21940	117986	2181-11-14 22:00:00	70		Face Tent				5						29	10				96		800		CPAP+PS	7200A		16.425
21940	117986	2181-11-14 22:26:00	70		Face Tent				5	7.42	53	64				10						800		CPAP+PS	7200A		16.4431	91.4286
21940	117986	2181-11-14 23:00:00	70		Face Tent				5						27	10				91		800		CPAP+PS	7200A		16.4667
21940	117986	2181-11-14 23:30:00	70		Face Tent		10		5							10						800		CPAP+PS	7200A		16.4875
21940	117986	2181-11-15	70		Face Tent				5						31	10				99		800		CPAP+PS	7200A		16.5083
21940	117986	2181-11-15 00:30:00	70		Face Tent				5						27	10				100		800		CPAP+PS	7200A		16.5292
21940	117986	2181-11-15 01:00:00	70		Face Tent				5						25	10				98		800		CPAP+PS	7200A		16.55
21940	117986	2181-11-15 01:35:00	70		Face Tent				5	7.45	49	72				10						800		CPAP+PS	7200A		16.5743	102.857
21940	117986	2181-11-15 02:00:00	70		Face Tent				5						36	10				93		800		CPAP+PS	7200A		16.5917
21940	117986	2181-11-15 03:00:00	70		Face Tent				5						35	10				93		800		CPAP+PS	7200A		16.6333
21940	117986	2181-11-15 04:00:00	70		Face Tent		10		5						26	10				96		800		CPAP+PS	7200A		16.675
21940	117986	2181-11-15 05:00:00	70		Face Tent		10		5						26	10				97		800		CPAP+PS	7200A		16.7167
21940	117986	2181-11-15 07:00:00	70		Face Tent		10		5						23	10				96		800		CPAP+PS	7200A		16.8
21940	117986	2181-11-15 08:00:00	70		Face Tent				5						23	10				96		800		CPAP+PS	7200A		16.8417
21940	117986	2181-11-15 09:00:00	70		Face Tent				5						21	10				98		800		CPAP+PS	7200A		16.8833
21940	117986	2181-11-15 10:00:00	70		Face Tent				5						25	10				97		800		CPAP+PS	7200A		16.925
21940	117986	2181-11-15 10:37:00	70		Face Tent				5							10						800		CPAP+PS	7200A	neg_bilatOpac	16.9507
21940	117986	2181-11-15 10:37:00	70		Face Tent				5							10						800		CPAP+PS	7200A	neg_chf	16.9507
21940	117986	2181-11-15 11:00:00	50		Face Tent		10		5						29	10				92		800		CPAP+PS	7200A		16.9667
21940	117986	2181-11-15 12:00:00	50		Face Tent				5						24	10				96		800		CPAP+PS	7200A		17.0083
21940	117986	2181-11-15 13:00:00	50		Face Tent		10		5						26	10				97		800		CPAP+PS	7200A		17.05
21940	117986	2181-11-15 14:00:00	50		Face Tent				5						29	10				97		800		CPAP+PS	7200A		17.0917
21940	117986	2181-11-15 15:00:00	50		Face Tent				5						16	10				97		800		CPAP+PS	7200A		17.1333
21940	117986	2181-11-15 15:23:00	50		Face Tent				5	7.4	51	85				10						800		CPAP+PS	7200A		17.1493	170
21940	117986	2181-11-15 16:00:00	50		Face Tent				5						23	10				95		800		CPAP+PS	7200A		17.175
21940	117986	2181-11-15 17:00:00	50		Face Tent				5						21	10				98		800		CPAP+PS	7200A		17.2167
21940	117986	2181-11-15 18:00:00	50		Face Tent				5						22	10				94		800		CPAP+PS	7200A		17.2583
21940	117986	2181-11-15 19:00:00	50		Face Tent				5						25	10				97		800		CPAP+PS	7200A		17.3
21940	117986	2181-11-15 20:00:00	50		Face Tent				5	7.37	58	111			24	10				97		800		CPAP+PS	7200A		17.3417	222
21940	117986	2181-11-15 21:00:00	50		Face Tent				5						22	10				99		800		CPAP+PS	7200A		17.3833
21940	117986	2181-11-15 22:00:00	50		Face Tent				5						25	10				100		800		CPAP+PS	7200A		17.425
21940	117986	2181-11-15 23:00:00	50		Face Tent				5						28	10				95		800		CPAP+PS	7200A		17.4667
21940	117986	2181-11-16	50		Face Tent				5						24	10				96		800		CPAP+PS	7200A		17.5083
21940	117986	2181-11-16 00:54:00	50		Face Tent				5	7.3	64	77				10						800		CPAP+PS	7200A		17.5458	154
21940	117986	2181-11-16 01:00:00	50		Face Tent				5						26	10				93		800		CPAP+PS	7200A		17.55
21940	117986	2181-11-16 02:00:00	50		Face Tent				5						27	10				96		800		CPAP+PS	7200A		17.5917
21940	117986	2181-11-16 03:00:00	50		Face Tent				5						20	10				96		800		CPAP+PS	7200A		17.6333
21940	117986	2181-11-16 03:42:00	50		Face Tent				5	7.27	64	184				10						800		CPAP+PS	7200A		17.6625	368
21940	117986	2181-11-16 04:00:00	50		Face Tent				5						23	10				100		800		CPAP+PS	7200A		17.675
21940	117986	2181-11-16 04:04:00	50		Face Tent				5	7.28	70	147				10						800		CPAP+PS	7200A		17.6778	294
21940	117986	2181-11-16 05:00:00	50		Face Tent				5						22	10				100		800		CPAP+PS	7200A		17.7167
21940	117986	2181-11-16 06:15:00	45		Aerosol-Cool	Face Tent	12		5							10						800		CPAP+PS	7200A		17.7688
21940	117986	2181-11-16 06:30:00	45		Aerosol-Cool	Face Tent	12		5						25	10				100		800		CPAP+PS	7200A		17.7792
21940	117986	2181-11-16 06:34:00	45		Aerosol-Cool				5	7.34	51	136				10						800		CPAP+PS	7200A		17.7819	302.222
21940	117986	2181-11-16 07:00:00	45		Aerosol-Cool				5						27	10				98		800		CPAP+PS	7200A		17.8
21940	117986	2181-11-16 08:00:00	45		Aerosol-Cool				5						25	10				99		800		CPAP+PS	7200A		17.8417
21940	117986	2181-11-16 08:30:00	45		Aerosol-Cool	Face Tent	12		5							10				98		800		CPAP+PS	7200A		17.8625
21940	117986	2181-11-16 09:00:00	45		Aerosol-Cool				5						22	10				99		800		CPAP+PS	7200A		17.8833
21940	117986	2181-11-16 10:00:00	45		Aerosol-Cool				5						24	10				97		800		CPAP+PS	7200A		17.925
21940	117986	2181-11-16 11:00:00	45		Aerosol-Cool	Face Tent	12	12	5						27	10				99		800		CPAP+PS	7200A		17.9667
21940	117986	2181-11-16 11:18:00	45		Aerosol-Cool				5	7.36	46	89				10						800		CPAP+PS	7200A		17.9792	197.778
21940	117986	2181-11-16 11:49:00	45		Aerosol-Cool				5							10						800		CPAP+PS	7200A	neg_bilatOpac	18.0007
21940	117986	2181-11-16 11:49:00	45		Aerosol-Cool				5							10						800		CPAP+PS	7200A	neg_chf	18.0007
21940	117986	2181-11-16 12:00:00	100		Aerosol-Cool	Face Tent	12	12	5						28	10				99		800		CPAP+PS	7200A		18.0083
21940	117986	2181-11-16 13:15:00	45		Aerosol-Cool	Face Tent	12	12	5						26	10				97		800		CPAP+PS	7200A		18.0604
21940	117986	2181-11-16 14:04:00	45		Aerosol-Cool				5							10						800		CPAP+PS	7200A	neg_bilatOpac	18.0944
21940	117986	2181-11-16 14:04:00	45		Aerosol-Cool				5							10						800		CPAP+PS	7200A	neg_chf	18.0944
21940	117986	2181-11-16 14:15:00	45		Aerosol-Cool	Face Tent	12	12	5						24	10				95		800		CPAP+PS	7200A		18.1021
21940	117986	2181-11-16 15:00:00	45		Aerosol-Cool	Face Tent	12	12	5						18	10						800		CPAP+PS	7200A		18.1333
21940	117986	2181-11-16 15:53:00	45		Aerosol-Cool	Face Tent	12	12	5	7.41	49	143			24	10						800		CPAP+PS	7200A		18.1701	317.778
21940	117986	2181-11-16 16:00:00	40		Face Tent		12		5						22	10				95		800		CPAP+PS	7200A		18.175
21940	117986	2181-11-16 17:00:00	40		Face Tent				5						25	10				98		800		CPAP+PS	7200A		18.2167
21940	117986	2181-11-16 18:15:00	40		Face Tent				5						24	10				95		800		CPAP+PS	7200A		18.2688
21940	117986	2181-11-16 18:27:00	40		Face Tent				5	7.37	30	69				10						800		CPAP+PS	7200A		18.2771	172.5
21940	117986	2181-11-16 19:00:00	40		Face Tent				5						25	10				92		800		CPAP+PS	7200A		18.3
21940	117986	2181-11-16 20:12:00	40		Face Tent				5	7.44	40	64				10						800		CPAP+PS	7200A		18.35	160
21940	117986	2181-11-16 21:00:00	70		Face Tent	Face Tent	12	12	5						28	10				93		800		CPAP+PS	7200A		18.3833
21940	117986	2181-11-16 22:00:00	70		Face Tent				5						25	10				98		800		CPAP+PS	7200A		18.425
21940	117986	2181-11-17	70		Face Tent				5						23	10				93		800		CPAP+PS	7200A		18.5083
21940	117986	2181-11-17 00:33:00	70		Face Tent				5	7.42	42	117				10						800		CPAP+PS	7200A		18.5312	167.143
21940	117986	2181-11-17 02:00:00	70		Face Tent				5						22	10				93		800		CPAP+PS	7200A		18.5917
21940	117986	2181-11-17 04:00:00	70		Face Tent				5						16	10				98		800		CPAP+PS	7200A		18.675
21940	117986	2181-11-17 05:00:00	70		Face Tent				5						25	10				91		800		CPAP+PS	7200A		18.7167
21940	117986	2181-11-17 06:29:00	70		Face Tent				5							10						800		CPAP+PS	7200A	neg_bilatOpac	18.7785
21940	117986	2181-11-17 06:29:00	70		Face Tent				5							10						800		CPAP+PS	7200A	neg_chf	18.7785
21940	117986	2181-11-17 07:30:00	70		Face Tent				5						24	10				98		800		CPAP+PS	7200A		18.8208
21940	117986	2181-11-17 09:00:00	70		Face Tent				5						25	10				95		800		CPAP+PS	7200A		18.8833
21940	117986	2181-11-17 10:00:00	70		Face Tent				5						23	10				95		800		CPAP+PS	7200A		18.925
21940	117986	2181-11-17 10:50:00	70		Face Tent				5	7.38	52	128				10						800		CPAP+PS	7200A		18.9597	182.857
21940	117986	2181-11-17 11:00:00	70		Face Tent				5						27	10				100		800		CPAP+PS	7200A		18.9667
21940	117986	2181-11-17 12:00:00	70		Face Tent				5						24	10				95		800		CPAP+PS	7200A		19.0083
21940	117986	2181-11-17 13:00:00	70		Face Tent				5						21	10				100		800		CPAP+PS	7200A		19.05
21940	117986	2181-11-17 15:00:00	70		Face Tent				5						23	10						800		CPAP+PS	7200A		19.1333
21940	117986	2181-11-17 15:22:00	70		Face Tent				5	7.46	42	50				10						800		CPAP+PS	7200A		19.1486	71.4286
21940	117986	2181-11-17 15:30:00	70		Face Tent				5						24	10				85		800		CPAP+PS	7200A		19.1542
21940	117986	2181-11-17 15:45:00	70		Face Tent				5						23	10				86		800		CPAP+PS	7200A		19.1646
21940	117986	2181-11-17 16:00:00	70		Face Tent				5						19	10				91		800		CPAP+PS	7200A		19.175
21940	117986	2181-11-17 16:15:00	70		Face Tent				5						23	10				92		800		CPAP+PS	7200A		19.1854
21940	117986	2181-11-17 16:26:00	70		Face Tent				5	7.46	39	49				10						800		CPAP+PS	7200A		19.1931	70
21940	117986	2181-11-17 16:30:00	100		Face Tent		12		5						24	10				95		800		CPAP+PS	7200A		19.1958
21940	117986	2181-11-17 16:50:00	100		Face Tent				5							10						800		CPAP+PS	7200A	neg_bilatOpac	19.2097
21940	117986	2181-11-17 16:50:00	100		Face Tent				5							10						800		CPAP+PS	7200A	neg_chf	19.2097
21940	117986	2181-11-17 17:00:00	50		Face Tent				5						21	10				100		800		CPAP+PS	7200A		19.2167
21940	117986	2181-11-17 17:30:00	50		Face Tent				5						21	10				93		800		CPAP+PS	7200A		19.2375
21940	117986	2181-11-17 17:45:00	50		Face Tent				5	7.48	42	86				10						800		CPAP+PS	7200A		19.2479	172
21940	117986	2181-11-17 18:00:00	50		Face Tent				5						22	10				95		800		CPAP+PS	7200A		19.2583
21940	117986	2181-11-17 18:02:00	50		Face Tent				5	7.46						10						800		CPAP+PS	7200A		19.2597
21940	117986	2181-11-17 19:00:00	50		Face Tent				5						21	10				94		800		CPAP+PS	7200A		19.3
21940	117986	2181-11-17 19:30:00	50		Face Tent				5						25	10				94		800		CPAP+PS	7200A		19.3208
21940	117986	2181-11-17 20:00:00	50		Face Tent				5						22	10				96		800		CPAP+PS	7200A		19.3417
21940	117986	2181-11-17 21:00:00	50		Face Tent				5						27	10				97		800		CPAP+PS	7200A		19.3833
21940	117986	2181-11-17 22:00:00	50		Face Tent				5						22	10				98		800		CPAP+PS	7200A		19.425
21940	117986	2181-11-17 23:00:00	50		Face Tent				5						35	10				93		800		CPAP+PS	7200A		19.4667
21940	117986	2181-11-17 23:22:00	50		Face Tent				5	7.43	42	71				10						800		CPAP+PS	7200A		19.4819	142
21940	117986	2181-11-18	50		Face Tent				5						21	10				97		800		CPAP+PS	7200A		19.5083
21940	117986	2181-11-18 01:00:00	50		Face Tent				5						22	10				98		800		CPAP+PS	7200A		19.55
21940	117986	2181-11-18 02:00:00	50		Face Tent				5						23	10				94		800		CPAP+PS	7200A		19.5917
21940	117986	2181-11-18 02:24:00	50		Face Tent				5	7.5	38	59				10						800		CPAP+PS	7200A		19.6083	118
21940	117986	2181-11-18 03:00:00	70		Face Tent				5						21	10				100		800		CPAP+PS	7200A		19.6333
21940	117986	2181-11-18 04:00:00	70		Face Tent				5						19	10				100		800		CPAP+PS	7200A		19.675
21940	117986	2181-11-18 04:53:00	70		Face Tent				5	7.47	38	91				10						800		CPAP+PS	7200A		19.7118	130
21940	117986	2181-11-18 05:00:00	70		Face Tent				5						22	10				85		800		CPAP+PS	7200A		19.7167
21940	117986	2181-11-18 07:00:00	70		Face Tent		12		5							10						800		CPAP+PS	7200A		19.8
21940	117986	2181-11-18 07:30:00	70		Face Tent				5	7.41					26	10				97		800		CPAP+PS	7200A		19.8208
21940	117986	2181-11-18 08:30:00	70		Face Tent				5						19	10				98		800		CPAP+PS	7200A		19.8625
21940	117986	2181-11-18 09:00:00	70		Face Tent				5						24	10				95		800		CPAP+PS	7200A		19.8833
21940	117986	2181-11-18 09:30:00	70		Face Tent				5						27	10				99		800		CPAP+PS	7200A		19.9042
21940	117986	2181-11-18 10:00:00	70		Face Tent				5						26	10				97		800		CPAP+PS	7200A		19.925
21940	117986	2181-11-18 11:00:00	70		Face Tent		12		5						23	10				96		800		CPAP+PS	7200A		19.9667
21940	117986	2181-11-18 12:00:00	70		Face Tent				5						20	10				96		800		CPAP+PS	7200A		20.0083
21940	117986	2181-11-18 13:00:00	45		Face Tent		12		5						20	10						800		CPAP+PS	7200A		20.05
21940	117986	2181-11-18 14:00:00	45		Face Tent				5						22	10				100		800		CPAP+PS	7200A		20.0917
21940	117986	2181-11-18 15:00:00	45		Face Tent		12		5						22	10				98		800		CPAP+PS	7200A		20.1333
21940	117986	2181-11-18 16:00:00	45		Face Tent		12		5	7.43	45	120			22	10				100		800		CPAP+PS	7200A		20.175	266.667
21940	117986	2181-11-18 17:00:00	70		Face Tent		12		5						20	10				99		800		CPAP+PS	7200A		20.2167
21940	117986	2181-11-18 18:30:00	70		Face Tent				5						22	10				98		800		CPAP+PS	7200A		20.2792
21940	117986	2181-11-18 19:00:00	70		Face Tent				5						22	10				100		800		CPAP+PS	7200A		20.3
21940	117986	2181-11-18 21:00:00	70		Face Tent				5						29	10				91		800		CPAP+PS	7200A		20.3833
21940	117986	2181-11-18 23:00:00	70		Face Tent				5						22	10				100		800		CPAP+PS	7200A		20.4667
21940	117986	2181-11-19 01:00:00	70		Face Tent				5						23	10				97		800		CPAP+PS	7200A		20.55
21940	117986	2181-11-19 02:00:00	70		Face Tent				5						20	10				98		800		CPAP+PS	7200A		20.5917
21940	117986	2181-11-19 03:00:00	70		Face Tent				5						24	10				100		800		CPAP+PS	7200A		20.6333
21940	117986	2181-11-19 03:44:00	70		Face Tent				5	7.42	44	225				10						800		CPAP+PS	7200A		20.6639	321.429
21940	117986	2181-11-19 03:54:00	70		Face Tent				5	7.42	44	225				10						800		CPAP+PS	7200A		20.6708	321.429
21940	117986	2181-11-19 04:30:00	70		Face Tent				5						33	10				98		800		CPAP+PS	7200A		20.6958
21940	117986	2181-11-19 05:30:00	70		Face Tent				5						30	10				100		800		CPAP+PS	7200A		20.7375
21940	117986	2181-11-19 07:00:00	70		Face Tent		12		5						27	10				100		800		CPAP+PS	7200A		20.8
21940	117986	2181-11-19 08:00:00	70		Face Tent				5						24	10				99		800		CPAP+PS	7200A		20.8417
21940	117986	2181-11-19 09:00:00	70		Face Tent				5						26	10				96		800		CPAP+PS	7200A		20.8833
21940	117986	2181-11-19 10:00:00	70		Face Tent				5						24	10				92		800		CPAP+PS	7200A		20.925
21940	117986	2181-11-19 11:00:00	70		Face Tent				5						25	10				99		800		CPAP+PS	7200A		20.9667
21940	117986	2181-11-19 11:34:00	70		Face Tent				5	7.35						10						800		CPAP+PS	7200A		20.9903
21940	117986	2181-11-19 12:00:00	70		Face Tent				5						23	10				99		800		CPAP+PS	7200A		21.0083
21940	117986	2181-11-20 04:10:00	70		Face Tent				5	7.42	45	46				10						800		CPAP+PS	7200A		21.6819	65.7143
21940	117986	2181-11-20 04:38:00	70		Face Tent				5	7.41	47	54				10						800		CPAP+PS	7200A		21.7014	77.1429
21940	117986	2181-11-20 04:53:00	70		Face Tent				5							10						800		CPAP+PS	7200A	neg_bilatOpac	21.7118
21940	117986	2181-11-20 04:53:00	70		Face Tent				5							10						800		CPAP+PS	7200A	neg_chf	21.7118
21940	117986	2181-11-20 05:00:00	70		Face Tent				5						36	10				91		800		CPAP+PS	7200A		21.7167
21940	117986	2181-11-20 05:15:00	70		Face Tent				5						23	10				100		800		CPAP+PS	7200A		21.7271
21940	117986	2181-11-20 05:45:00	100		Non-Rebreather		15		5							10						800		CPAP+PS	7200A		21.7479
21940	117986	2181-11-20 06:00:00	100		Non-Rebreather				5						22	10				100		800		CPAP+PS	7200A		21.7583
21940	117986	2181-11-20 07:00:00	100		Non-Rebreather				5						22	10				100		800		CPAP+PS	7200A		21.8
21940	117986	2181-11-20 08:00:00	100		Non-Rebreather				5						20	10				97		800		CPAP+PS	7200A		21.8417
21940	117986	2181-11-20 08:29:00	100		Non-Rebreather				5	7.33						10						800		CPAP+PS	7200A		21.8618
21940	117986	2181-11-20 09:00:00	100		Non-Rebreather				5						25	10				86		800		CPAP+PS	7200A		21.8833
21940	117986	2181-11-20 10:00:00	100		Non-Rebreather				5						24	10				96		800		CPAP+PS	7200A		21.925
21940	117986	2181-11-20 10:35:00	60	12	None		0		5				22	17		10	10	20		99	530	600		Assist Control	Servo 900c		21.9493
21940	117986	2181-11-20 11:00:00	50		None		0		5						15	10				99		600		Assist Control	Servo 900c		21.9667
21940	117986	2181-11-20 11:29:00	50		None				5							10						600		Assist Control	Servo 900c	neg_bilatOpac	21.9868
21940	117986	2181-11-20 11:29:00	50		None				5							10						600		Assist Control	Servo 900c	neg_chf	21.9868
21940	117986	2181-11-20 12:00:00	50		None				5						19	10				98		600		Assist Control	Servo 900c		22.0083
21940	117986	2181-11-20 12:30:00	50		None				5						17	10				98		600		Assist Control	Servo 900c		22.0292
21940	117986	2181-11-20 12:45:00	50		None				5						20	10				99		600		Assist Control	Servo 900c		22.0396
21940	117986	2181-11-20 13:00:00	50		None				5						20	10				99		600		Assist Control	Servo 900c		22.05
21940	117986	2181-11-20 13:15:00	50		None				5						19	10				99		600		Assist Control	Servo 900c		22.0604
21940	117986	2181-11-20 13:30:00	50		None				5						19	10				97		600		Assist Control	Servo 900c		22.0708
21940	117986	2181-11-20 14:00:00	50		None				5						16	10				100		600		Assist Control	Servo 900c		22.0917
21940	117986	2181-11-20 14:19:00	50		None				5							10						600		Assist Control	Servo 900c	neg_bilatOpac	22.1049
21940	117986	2181-11-20 14:19:00	50		None				5							10						600		Assist Control	Servo 900c	neg_chf	22.1049
21940	117986	2181-11-20 14:30:00	50		None				5						19	10				99		600		Assist Control	Servo 900c		22.1125
21940	117986	2181-11-20 15:00:00	50		None				5						18	10				97		600		Assist Control	Servo 900c		22.1333
21940	117986	2181-11-20 15:30:00	50		None				5						19	10				100		600		Assist Control	Servo 900c		22.1542
21940	117986	2181-11-20 16:00:00	50		None				5						18	10				99		600		Assist Control	Servo 900c		22.175
21940	117986	2181-11-20 16:30:00	50		None				5						16	10				99		600		Assist Control	Servo 900c		22.1958
21940	117986	2181-11-20 16:45:00	50		None				5						17	10				99		600		Assist Control	Servo 900c		22.2063
21940	117986	2181-11-20 16:47:00	50		None				5	7.36	52	136				10						600		Assist Control	Servo 900c		22.2076	272
21940	117986	2181-11-20 17:00:00	50	7	None				5				26	16	17	10	12	22		100	600	600		Assist Control	Servo 900c		22.2167
21940	117986	2181-11-20 17:15:00	50		None				5						17	10				99		600		Assist Control	Servo 900c		22.2271
21940	117986	2181-11-20 17:30:00	50		None				5						18	10				100		600		Assist Control	Servo 900c		22.2375
21940	117986	2181-11-20 19:00:00	50		None				5						15	10				100		600		Assist Control	Servo 900c		22.3
21940	117986	2181-11-20 20:00:00	50	7	None				5				19	13	14	10	0	10		100	523	600		Assist Control	Servo 900c		22.3417
21940	117986	2181-11-20 20:27:00	50		None				5	7.38	50	115				10						600		Assist Control	Servo 900c		22.3604	230
21940	117986	2181-11-20 21:00:00	50		None				5						14	10				100		600		Assist Control	Servo 900c		22.3833
21940	117986	2181-11-20 22:00:00	50		None				5						13	10				100		600		Assist Control	Servo 900c		22.425
21940	117986	2181-11-20 23:00:00	50		None				5						15	10				97		600		Assist Control	Servo 900c		22.4667
21940	117986	2181-11-20 23:30:00	50	6.9	None				5				18	13		10	2	12		96	560	600		Assist Control	Servo 900c		22.4875
21940	117986	2181-11-21	50		None				5						16	10				98		600		Assist Control	Servo 900c		22.5083
21940	117986	2181-11-21 01:00:00	50		None				5						16	10				100		600		Assist Control	Servo 900c		22.55
21940	117986	2181-11-21 01:58:00	50		None				5	7.39	52	90				10						600		Assist Control	Servo 900c		22.5903	180
21940	117986	2181-11-21 02:09:00	50		None				5						15	10				100		600		Assist Control	Servo 900c		22.5979
21940	117986	2181-11-21 03:00:00	50		None				5						17	10				100		600		Assist Control	Servo 900c		22.6333
21940	117986	2181-11-21 03:30:00	50	7.8	None				5				18	15		10	3	13		99	554	600		Assist Control	Servo 900c		22.6542
21940	117986	2181-11-21 04:00:00	50		None				5						16	10				99		600		Assist Control	Servo 900c		22.675
21940	117986	2181-11-21 05:00:00	50		None				5						18	10				98		600		Assist Control	Servo 900c		22.7167
21940	117986	2181-11-21 05:15:00	50		None				5						17	10				99		600		Assist Control	Servo 900c		22.7271
21940	117986	2181-11-21 06:00:00	50		None				5						14	10				100		600		Assist Control	Servo 900c		22.7583
21940	117986	2181-11-21 07:00:00	50		None				5						19	10				100		600		Assist Control	Servo 900c		22.8
21940	117986	2181-11-21 07:20:00	50	8.4	None				5				20	15		10	6	16		100	560	600		Assist Control	Servo 900c		22.8139
21940	117986	2181-11-21 08:00:00	50		None				5						15	10				99		600		Assist Control	Servo 900c		22.8417
21940	117986	2181-11-21 08:21:00	50		None				5	7.42	44	114				10						600		Assist Control	Servo 900c		22.8562	228
21940	117986	2181-11-21 09:00:00	50		None				5						17	10				100		600		Assist Control	Servo 900c		22.8833
21940	117986	2181-11-21 09:30:00	50		None				5						22	10				96		600		Assist Control	Servo 900c		22.9042
21940	117986	2181-11-21 10:00:00	50		None				5						20	10				100		600		Assist Control	Servo 900c		22.925
21940	117986	2181-11-21 10:35:00	50	8.2	None				5				18	14		10	0	10		96	550	600		Assist Control	Servo 900c		22.9493
21940	117986	2181-11-21 11:00:00	50		None				5						20	10				99		600		Assist Control	Servo 900c		22.9667
21940	117986	2181-11-21 12:00:00	50		None				5						11	10				100		600		Assist Control	Servo 900c		23.0083
21940	117986	2181-11-21 12:30:00	50		None				5						10	10				100		600		Assist Control	Servo 900c		23.0292
21940	117986	2181-11-21 13:00:00	50		None				5						16	10				100		600		Assist Control	Servo 900c		23.05
21940	117986	2181-11-21 14:20:00	50	7.8	None				5							10		18		100	590	600		CPAP+PS	Servo 900c		23.1056
21940	117986	2181-11-21 15:00:00	50	8.4	None				5				22	16	15	10	0	10		99	600	600		SIMV+PS	Servo 900c		23.1333
21940	117986	2181-11-21 17:00:00	50		None				5						18	10				100		600		SIMV+PS	Servo 900c		23.2167
21940	117986	2181-11-21 18:06:00	50		None				5	7.42	46	119				10						600		SIMV+PS	Servo 900c		23.2625	238
21940	117986	2181-11-21 19:00:00	50		None				5						21	10				99		600		SIMV+PS	Servo 900c		23.3
21940	117986	2181-11-21 20:00:00	50	7.6	None				5				16	14		10	0	10		100	600	600		SIMV+PS	Servo 900c		23.3417
21940	117986	2181-11-21 21:00:00	50		None				5						15	10				100		600		SIMV+PS	Servo 900c		23.3833
21940	117986	2181-11-21 23:00:00	50		None				5						19	10				99		600		SIMV+PS	Servo 900c		23.4667
21940	117986	2181-11-22	50	7	None				5				19	14	17	10	2	12		100	620	600		SIMV+PS	Servo 900c		23.5083
21940	117986	2181-11-22 00:30:00	50		None				5						19	10				96		600		SIMV+PS	Servo 900c		23.5292
21940	117986	2181-11-22 01:00:00	50		None				5						14	10				100		600		SIMV+PS	Servo 900c		23.55
21940	117986	2181-11-22 02:00:00	50		None				5						15	10				100		600		SIMV+PS	Servo 900c		23.5917
21940	117986	2181-11-22 03:00:00	50		None				5						12	10				100		600		SIMV+PS	Servo 900c		23.6333
21940	117986	2181-11-22 03:45:00	50		None				5	7.42	50	121				10						600		SIMV+PS	Servo 900c		23.6646	242
21940	117986	2181-11-22 04:00:00	50		None				5						18	10				100		600		SIMV+PS	Servo 900c		23.675
21940	117986	2181-11-22 05:00:00	50	7	None				5				18	14	16	10	0	10		100	580	600		SIMV+PS	Servo 900c		23.7167
21940	117986	2181-11-22 07:00:00	50		None				5						17	10				100		600		SIMV+PS	Servo 900c		23.8
21940	117986	2181-11-22 08:00:00																								Extubated	23.8417
21940	117986	2181-11-22 08:00:00	50		Trach Mask		0.5								17			18		100							23.8417
21940	117986	2181-11-22 09:00:00			Trach Mask		0.5								24					98							23.8833
21940	117986	2181-11-22 09:06:00	50		Trach Mask		0.5			7.38	48	86															23.8875	172
21940	117986	2181-11-22 10:00:00			Trach Mask		0.5								25					99							23.925
21940	117986	2181-11-22 10:40:00	50		Trach Mask		0.5											22		99							23.9528
21940	117986	2181-11-22 11:00:00			Trach Mask		0.5								21					100							23.9667
21940	117986	2181-11-22 13:00:00			Trach Mask		0.5								24					99							24.05
21940	117986	2181-11-22 13:38:00			Trach Mask		0.5			7.41	47	121															24.0764
21940	117986	2181-11-22 14:10:00	50		Trach Mask		0.5											24		99					Servo 900c		24.0986
21940	117986	2181-11-22 15:00:00			Trach Mask		0.5								20					100							24.1333
21940	117986	2181-11-22 16:00:00			Trach Mask		0.5								21					100							24.175
21940	117986	2181-11-22 17:00:00			Trach Mask		0.5								24					100							24.2167
21940	117986	2181-11-22 18:00:00			Trach Mask		0.5								26					91							24.2583
21940	117986	2181-11-22 19:00:00			Trach Mask		0.5								18					99							24.3
21940	117986	2181-11-22 20:00:00			Trach Mask		0.5								22					100							24.3417
21940	117986	2181-11-22 20:51:00			Trach Mask		0.5			7.42																	24.3771
21940	117986	2181-11-22 21:30:00			Trach Mask		0.5								20					99							24.4042
21940	117986	2181-11-22 23:00:00	50		Trach Mask		0.5								22					95							24.4667
21940	117986	2181-11-23 01:00:00			Trach Mask		0.5								21					98							24.55
21940	117986	2181-11-23 03:00:00	50		Trach Mask		10								18					100							24.6333
21940	117986	2181-11-23 05:00:00			Trach Mask		10								22					98							24.7167
21940	117986	2181-11-23 07:00:00			Trach Mask		10								20					100							24.8
21940	117986	2181-11-23 07:05:00	50		Trach Mask		10													100							24.8035
21940	117986	2181-11-23 09:00:00			Trach Mask		10								21					98							24.8833
21940	117986	2181-11-23 12:00:00			Trach Mask		10								23					99							25.0083
21940	117986	2181-11-23 13:15:00	50		Trach Mask		10													98							25.0604
21940	117986	2181-11-23 15:00:00			Trach Mask		10								21					95							25.1333
21940	117986	2181-11-23 15:35:00	50		Trach Mask		10																				25.1576
21940	117986	2181-11-23 17:00:00			Trach Mask		10								20					100							25.2167
21940	117986	2181-11-23 19:00:00	50		Trach Mask		10								20					98							25.3
21940	117986	2181-11-23 19:45:00	50		Trach Mask		10													99							25.3313
21940	117986	2181-11-23 21:00:00	50		Trach Mask		10								16					99							25.3833
21940	117986	2181-11-23 23:00:00	50		Trach Mask		10								20					97							25.4667
21940	117986	2181-11-23 23:11:00			Trach Mask		10			7.45																	25.4743
21940	117986	2181-11-24 01:00:00	50		Trach Mask		10								20					96							25.55
21940	117986	2181-11-24 02:00:00			Trach Mask		10													100							25.5917
21940	117986	2181-11-24 03:00:00	50		Trach Mask		10								18					99							25.6333
21940	117986	2181-11-24 05:00:00	50		Trach Mask		10								22					95							25.7167
21940	117986	2181-11-24 07:00:00	50		Trach Mask		10								26					97							25.8
21940	117986	2181-11-24 07:45:00	50		Trach Mask		10													97							25.8313
21940	117986	2181-11-24 09:00:00			Trach Mask		10								21					97							25.8833
21940	117986	2181-11-24 11:00:00	50		Trach Mask		10								18					99							25.9667
21940	117986	2181-11-24 11:38:00			Trach Mask		10			7.51																	25.9931
21940	117986	2181-11-24 13:00:00			Trach Mask		10								20					98							26.05
21940	117986	2181-11-24 15:00:00	50		Trach Mask		10								20					99							26.1333
21940	117986	2181-11-24 15:30:00			Trach Mask		10													98							26.1542
21940	117986	2181-11-24 17:00:00			Trach Mask		10								19					98							26.2167
21940	117986	2181-11-24 19:00:00			Trach Mask		10								19					98							26.3
21940	117986	2181-11-24 20:00:00			Trach Mask		10								23					100							26.3417
21940	117986	2181-11-24 21:26:00			Trach Mask		10			7.42	50	109															26.4014
21940	117986	2181-11-24 23:00:00			Trach Mask		10								19					100							26.4667
21940	117986	2181-11-25 01:00:00			Trach Mask		10								19					100							26.55
21940	117986	2181-11-25 03:00:00	50		Trach Mask		10								18					100							26.6333
21940	117986	2181-11-25 05:00:00			Trach Mask		10								22					100							26.7167
21940	117986	2181-11-25 07:00:00			Trach Mask		10								22					100							26.8
21940	117986	2181-11-25 08:00:00			Trach Mask		10								24					99							26.8417
21940	117986	2181-11-25 09:00:00	50		Trach Mask		10								21					100							26.8833
21940	117986	2181-11-25 10:00:00			Trach Mask		10								19					97							26.925
21940	117986	2181-11-25 10:49:00			Trach Mask		10																			neg_bilatOpac	26.959
21940	117986	2181-11-25 10:49:00			Trach Mask		10																			neg_chf	26.959
21940	117986	2181-11-25 11:00:00			Trach Mask		10								22					100							26.9667
21940	117986	2181-11-25 12:00:00			Trach Mask		10								19					100							27.0083
21940	117986	2181-11-25 13:00:00			Trach Mask		10													100							27.05
21940	117986	2181-11-25 14:00:00			Trach Mask		10								23					99							27.0917
21940	117986	2181-11-25 15:00:00			Trach Mask		10								31					98							27.1333
21940	117986	2181-11-25 16:00:00			Trach Mask		10								20					100							27.175
21940	117986	2181-11-25 17:00:00			Trach Mask		10								23					100							27.2167
21940	117986	2181-11-25 18:00:00			Trach Mask		10								22					99							27.2583
21940	117986	2181-11-25 19:00:00			Trach Mask		10								23					99							27.3
21940	117986	2181-11-25 20:00:00			Trach Mask		10													100							27.3417
21940	117986	2181-11-25 21:00:00			Trach Mask		10								21					100							27.3833
21940	117986	2181-11-25 22:00:00	50		Trach Mask		10								18					98							27.425
21940	117986	2181-11-25 23:00:00			Trach Mask		10								17					99							27.4667
21940	117986	2181-11-26			Trach Mask		10								19					99							27.5083
21940	117986	2181-11-26 01:00:00			Trach Mask		10								26					99							27.55
21940	117986	2181-11-26 02:00:00			Trach Mask		10								20					100							27.5917
21940	117986	2181-11-26 04:00:00	50		Trach Mask		10								19					100							27.675
21940	117986	2181-11-26 06:00:00			Trach Mask		10								18					100							27.7583
21940	117986	2181-11-26 08:00:00	50		Trach Mask		10								20					100							27.8417
21940	117986	2181-11-26 10:00:00			Trach Mask		10								25					100							27.925
21940	117986	2181-11-26 12:00:00			Trach Mask		10								24					100							28.0083
21940	117986	2181-11-26 14:00:00			Trach Mask		10								21					100							28.0917
21940	117986	2181-11-26 16:00:00			Trach Mask		10								21					100							28.175
21940	117986	2181-11-26 17:00:00			Trach Mask		10													100							28.2167
21940	117986	2181-11-26 18:00:00			Trach Mask		10								21					98							28.2583
21940	117986	2181-11-26 20:00:00			Trach Mask		10								25					100							28.3417
21940	117986	2181-11-26 22:00:00			Trach Mask		10								20					100							28.425
21940	117986	2181-11-27			Trach Mask		10								24					100							28.5083
21940	117986	2181-11-27 02:00:00			Trach Mask		10								20					100							28.5917
21940	117986	2181-11-27 06:30:00	50		Trach Mask		10													100							28.7792
21940	117986	2181-11-27 08:00:00			Trach Mask		10								21					100							28.8417
21940	117986	2181-11-27 09:00:00			Trach Mask		10													100							28.8833
21940	117986	2181-11-27 10:00:00			Trach Mask		10								23					99							28.925
21940	117986	2181-11-27 11:00:00			Trach Mask		10								24					100							28.9667
21940	117986	2181-11-27 12:21:00			Trach Mask		10																			Discharged	29.0229
21940	117986	2181-11-27 12:21:00			Trach Mask		10																			Disposition: Facility	29.0229
