# Supplementary material for: ARDSFlag: an NLP/machine learning algorithm to visualize and detect high-probability ARDS admissions independent of provider recognition and billing codes
Source: BMC Med Inform Decis Mak. 2024 Jul 16;24:195. doi: 10.1186/s12911-024-02573-5 (PMC11250933; doi:10.1186/s12911-024-02573-5)
Supplement: Supplementary file 3 — Supplementary Material 3 [file 12911_2024_2573_MOESM3_ESM.xlsx]

## Sheet: Sheet1
The 400 admissions manually labeled along with ARDSFlag, Serpa Neto et al., and ICD results.
HADM_ID	True_ARDS	In_Hold_out_set	ARDS_basedOn_ARDSFlag	ARDSFlag_Onset_t	ARDSFlag_Severity	ARDS_basedOn_SerpaNeto	ARDS_basedOn_ICD9
100402	ARDS	TRUE	ARDS	0.879167	Moderate	Not_ARDS	Not_ARDS
101092	ARDS	TRUE	ARDS	5.74792	Moderate	Not_ARDS	ARDS
101256	Not_ARDS	TRUE	Not_ARDS			ARDS	Not_ARDS
101361	Not_ARDS	TRUE	Not_ARDS			Not_ARDS	Not_ARDS
101445	Not_ARDS	TRUE	Not_ARDS			Not_ARDS	Not_ARDS
101787	Not_ARDS	TRUE	Not_ARDS			Not_ARDS	Not_ARDS
101808	Not_ARDS	TRUE	Not_ARDS			Not_ARDS	Not_ARDS
101819	Not_ARDS	TRUE	Not_ARDS			Not_ARDS	ARDS
101914	Not_ARDS	FALSE	Not_ARDS			Not_ARDS	Not_ARDS
102274	ARDS	TRUE	ARDS	5.82014	Severe	Not_ARDS	Not_ARDS
102847	Not_ARDS	TRUE	Not_ARDS			Not_ARDS	Not_ARDS
102850	Not_ARDS	TRUE	Not_ARDS			Not_ARDS	Not_ARDS
102916	Not_ARDS	TRUE	ARDS	2.4875	Moderate	Not_ARDS	Not_ARDS
102932	Not_ARDS	TRUE	Not_ARDS			Not_ARDS	Not_ARDS
103258	ARDS	TRUE	ARDS	0.0645833	Severe	ARDS	Not_ARDS
103546	Not_ARDS	TRUE	Not_ARDS			Not_ARDS	Not_ARDS
105189	Not_ARDS	FALSE	Not_ARDS			Not_ARDS	ARDS
105261	ARDS	TRUE	ARDS	1.28889	Severe	ARDS	ARDS
105449	Not_ARDS	TRUE	Not_ARDS			Not_ARDS	ARDS
105780	Not_ARDS	TRUE	Not_ARDS			Not_ARDS	ARDS
105812	Not_ARDS	FALSE	Not_ARDS			ARDS	Not_ARDS
106141	Not_ARDS	TRUE	Not_ARDS			Not_ARDS	Not_ARDS
106268	Not_ARDS	TRUE	Not_ARDS			Not_ARDS	Not_ARDS
106299	ARDS	FALSE	ARDS	0.0381944	Severe	Not_ARDS	Not_ARDS
106413	Not_ARDS	FALSE	Not_ARDS			Not_ARDS	Not_ARDS
106473	Not_ARDS	TRUE	Not_ARDS			ARDS	Not_ARDS
107136	Not_ARDS	TRUE	Not_ARDS			Not_ARDS	Not_ARDS
107495	Not_ARDS	TRUE	Not_ARDS			Not_ARDS	Not_ARDS
107527	Not_ARDS	TRUE	Not_ARDS			Not_ARDS	Not_ARDS
107541	Not_ARDS	FALSE	Not_ARDS			Not_ARDS	Not_ARDS
107580	Not_ARDS	TRUE	Not_ARDS			Not_ARDS	Not_ARDS
107762	Not_ARDS	FALSE	Not_ARDS			Not_ARDS	Not_ARDS
108049	Not_ARDS	TRUE	Not_ARDS			Not_ARDS	ARDS
108084	Not_ARDS	TRUE	Not_ARDS			Not_ARDS	ARDS
108285	Not_ARDS	FALSE	Not_ARDS			ARDS	Not_ARDS
108604	ARDS	FALSE	ARDS	1.50278	Severe	Not_ARDS	Not_ARDS
108635	ARDS	TRUE	ARDS	3.30347	Severe	Not_ARDS	Not_ARDS
108784	Not_ARDS	TRUE	Not_ARDS			Not_ARDS	Not_ARDS
108829	Not_ARDS	TRUE	Not_ARDS			Not_ARDS	Not_ARDS
108863	ARDS	TRUE	ARDS	3.07986	Severe	ARDS	ARDS
108905	Not_ARDS	FALSE	Not_ARDS			Not_ARDS	ARDS
108920	Not_ARDS	TRUE	Not_ARDS			Not_ARDS	Not_ARDS
108949	Not_ARDS	FALSE	Not_ARDS			ARDS	ARDS
108981	ARDS	TRUE	Not_ARDS			Not_ARDS	ARDS
109221	Not_ARDS	TRUE	Not_ARDS			Not_ARDS	ARDS
109989	ARDS	TRUE	ARDS	4.47639	Severe	Not_ARDS	Not_ARDS
110147	Not_ARDS	FALSE	Not_ARDS			Not_ARDS	ARDS
110408	Not_ARDS	TRUE	Not_ARDS			Not_ARDS	ARDS
111057	ARDS	TRUE	Not_ARDS			Not_ARDS	Not_ARDS
111103	Not_ARDS	TRUE	Not_ARDS			Not_ARDS	Not_ARDS
111504	ARDS	TRUE	ARDS	0.595139	Severe	ARDS	Not_ARDS
111508	Not_ARDS	FALSE	Not_ARDS			Not_ARDS	Not_ARDS
111936	Not_ARDS	TRUE	Not_ARDS			Not_ARDS	Not_ARDS
111955	Not_ARDS	FALSE	Not_ARDS			Not_ARDS	Not_ARDS
112133	Not_ARDS	FALSE	Not_ARDS			ARDS	Not_ARDS
112476	ARDS	FALSE	ARDS	3.96181	Severe	Not_ARDS	Not_ARDS
112635	Not_ARDS	TRUE	Not_ARDS			Not_ARDS	Not_ARDS
112660	Not_ARDS	TRUE	Not_ARDS			Not_ARDS	ARDS
113490	ARDS	FALSE	ARDS	0.0784722	Severe	Not_ARDS	Not_ARDS
113808	Not_ARDS	TRUE	Not_ARDS			Not_ARDS	Not_ARDS
113853	Not_ARDS	TRUE	Not_ARDS			Not_ARDS	Not_ARDS
114379	Not_ARDS	TRUE	Not_ARDS			Not_ARDS	ARDS
114389	Not_ARDS	TRUE	Not_ARDS			Not_ARDS	Not_ARDS
114437	Not_ARDS	TRUE	Not_ARDS			Not_ARDS	Not_ARDS
114503	ARDS	TRUE	Not_ARDS			Not_ARDS	Not_ARDS
114737	Not_ARDS	TRUE	ARDS	2.59167	Severe	Not_ARDS	Not_ARDS
115054	Not_ARDS	FALSE	Not_ARDS			Not_ARDS	ARDS
115324	Not_ARDS	TRUE	Not_ARDS			Not_ARDS	Not_ARDS
115662	Not_ARDS	TRUE	Not_ARDS			Not_ARDS	ARDS
115665	Not_ARDS	TRUE	Not_ARDS			Not_ARDS	ARDS
116034	Not_ARDS	TRUE	Not_ARDS			Not_ARDS	ARDS
116181	Not_ARDS	TRUE	Not_ARDS			Not_ARDS	ARDS
116296	Not_ARDS	FALSE	Not_ARDS			Not_ARDS	Not_ARDS
116333	Not_ARDS	TRUE	Not_ARDS			Not_ARDS	Not_ARDS
116495	Not_ARDS	FALSE	Not_ARDS			Not_ARDS	Not_ARDS
116758	Not_ARDS	TRUE	Not_ARDS			Not_ARDS	Not_ARDS
116770	Not_ARDS	TRUE	Not_ARDS			ARDS	Not_ARDS
117360	Not_ARDS	TRUE	Not_ARDS			Not_ARDS	ARDS
117651	Not_ARDS	TRUE	Not_ARDS			Not_ARDS	Not_ARDS
117986	Not_ARDS	TRUE	Not_ARDS			Not_ARDS	Not_ARDS
118258	ARDS	TRUE	Not_ARDS			ARDS	Not_ARDS
118571	ARDS	FALSE	ARDS	0.302083	Severe	ARDS	ARDS
118594	Not_ARDS	TRUE	Not_ARDS			Not_ARDS	Not_ARDS
118636	Not_ARDS	FALSE	Not_ARDS			Not_ARDS	Not_ARDS
118920	Not_ARDS	TRUE	Not_ARDS			Not_ARDS	Not_ARDS
119334	Not_ARDS	FALSE	Not_ARDS			Not_ARDS	ARDS
119566	Not_ARDS	FALSE	Not_ARDS			Not_ARDS	Not_ARDS
119680	Not_ARDS	FALSE	Not_ARDS			Not_ARDS	Not_ARDS
119793	Not_ARDS	FALSE	Not_ARDS			Not_ARDS	Not_ARDS
119943	ARDS	FALSE	ARDS	2.10347	Severe	ARDS	ARDS
119948	Not_ARDS	TRUE	ARDS	0.127083	Severe	Not_ARDS	Not_ARDS
120064	Not_ARDS	TRUE	Not_ARDS			ARDS	Not_ARDS
120169	Not_ARDS	TRUE	Not_ARDS			Not_ARDS	ARDS
120431	Not_ARDS	TRUE	Not_ARDS			Not_ARDS	Not_ARDS
120759	Not_ARDS	TRUE	Not_ARDS			Not_ARDS	Not_ARDS
121212	Not_ARDS	TRUE	Not_ARDS			Not_ARDS	ARDS
121280	Not_ARDS	TRUE	ARDS	7.6125	Severe	Not_ARDS	Not_ARDS
121492	Not_ARDS	TRUE	Not_ARDS			Not_ARDS	Not_ARDS
121937	Not_ARDS	FALSE	Not_ARDS			Not_ARDS	ARDS
122154	Not_ARDS	TRUE	Not_ARDS			Not_ARDS	ARDS
122271	Not_ARDS	TRUE	Not_ARDS			Not_ARDS	Not_ARDS
122561	Not_ARDS	TRUE	Not_ARDS			Not_ARDS	ARDS
122697	Not_ARDS	TRUE	Not_ARDS			Not_ARDS	ARDS
122704	Not_ARDS	TRUE	Not_ARDS			Not_ARDS	Not_ARDS
122831	ARDS	TRUE	ARDS	11.5431	Severe	Not_ARDS	Not_ARDS
123316	Not_ARDS	TRUE	Not_ARDS			ARDS	Not_ARDS
123691	Not_ARDS	FALSE	Not_ARDS			Not_ARDS	Not_ARDS
124023	Not_ARDS	TRUE	Not_ARDS			Not_ARDS	Not_ARDS
124327	Not_ARDS	TRUE	Not_ARDS			Not_ARDS	ARDS
124425	Not_ARDS	FALSE	Not_ARDS			Not_ARDS	Not_ARDS
124678	ARDS	TRUE	ARDS	1.07361	Severe	ARDS	ARDS
124728	Not_ARDS	TRUE	Not_ARDS			Not_ARDS	Not_ARDS
124978	Not_ARDS	TRUE	Not_ARDS			ARDS	Not_ARDS
125192	Not_ARDS	FALSE	Not_ARDS			Not_ARDS	Not_ARDS
125926	Not_ARDS	TRUE	Not_ARDS			Not_ARDS	ARDS
126393	Not_ARDS	FALSE	Not_ARDS			ARDS	Not_ARDS
126573	ARDS	TRUE	ARDS	0.304861	Severe	Not_ARDS	ARDS
127146	Not_ARDS	TRUE	Not_ARDS			ARDS	Not_ARDS
127147	Not_ARDS	FALSE	Not_ARDS			Not_ARDS	ARDS
127242	Not_ARDS	TRUE	Not_ARDS			Not_ARDS	ARDS
127453	Not_ARDS	TRUE	Not_ARDS			Not_ARDS	Not_ARDS
127537	Not_ARDS	TRUE	Not_ARDS			Not_ARDS	Not_ARDS
127586	Not_ARDS	FALSE	Not_ARDS			ARDS	Not_ARDS
127649	Not_ARDS	TRUE	Not_ARDS			Not_ARDS	Not_ARDS
127852	Not_ARDS	TRUE	Not_ARDS			Not_ARDS	ARDS
128050	Not_ARDS	TRUE	Not_ARDS			Not_ARDS	Not_ARDS
129136	Not_ARDS	TRUE	Not_ARDS			Not_ARDS	ARDS
129297	ARDS	FALSE	ARDS	4.19306	Severe	Not_ARDS	Not_ARDS
129892	Not_ARDS	FALSE	Not_ARDS			Not_ARDS	Not_ARDS
130077	Not_ARDS	TRUE	Not_ARDS			Not_ARDS	ARDS
130273	Not_ARDS	TRUE	Not_ARDS			Not_ARDS	Not_ARDS
130401	Not_ARDS	TRUE	Not_ARDS			Not_ARDS	Not_ARDS
130580	ARDS	TRUE	ARDS	1.63819	Severe	Not_ARDS	Not_ARDS
130583	Not_ARDS	TRUE	Not_ARDS			ARDS	Not_ARDS
131207	ARDS	TRUE	ARDS	-0.00138889	Severe	Not_ARDS	ARDS
131484	Not_ARDS	FALSE	ARDS	0.704861	Severe	Not_ARDS	Not_ARDS
132055	ARDS	TRUE	ARDS	4.32431	Severe	Not_ARDS	ARDS
132433	ARDS	TRUE	ARDS	1.19097	Mild	Not_ARDS	ARDS
132449	Not_ARDS	TRUE	Not_ARDS			Not_ARDS	Not_ARDS
133161	Not_ARDS	TRUE	Not_ARDS			Not_ARDS	ARDS
133326	Not_ARDS	TRUE	Not_ARDS			Not_ARDS	ARDS
133356	Not_ARDS	TRUE	Not_ARDS			Not_ARDS	Not_ARDS
133400	Not_ARDS	TRUE	ARDS	0.960417	Moderate	Not_ARDS	Not_ARDS
133449	Not_ARDS	TRUE	Not_ARDS			Not_ARDS	Not_ARDS
134244	ARDS	FALSE	ARDS	6.74792	Moderate	Not_ARDS	ARDS
134250	ARDS	TRUE	ARDS	3.19514	Severe	ARDS	Not_ARDS
134344	ARDS	TRUE	ARDS	0.177083	Severe	ARDS	ARDS
134466	ARDS	TRUE	Not_ARDS			Not_ARDS	Not_ARDS
134622	ARDS	FALSE	ARDS	103.849	Severe	Not_ARDS	Not_ARDS
134768	ARDS	TRUE	ARDS	0.0597222	Moderate	Not_ARDS	Not_ARDS
135168	Not_ARDS	TRUE	Not_ARDS			Not_ARDS	ARDS
135689	Not_ARDS	TRUE	Not_ARDS			Not_ARDS	ARDS
136457	Not_ARDS	FALSE	Not_ARDS			Not_ARDS	ARDS
137667	Not_ARDS	TRUE	Not_ARDS			Not_ARDS	ARDS
137686	Not_ARDS	TRUE	Not_ARDS			Not_ARDS	Not_ARDS
137855	Not_ARDS	FALSE	Not_ARDS			ARDS	Not_ARDS
137901	Not_ARDS	TRUE	Not_ARDS			Not_ARDS	Not_ARDS
138174	Not_ARDS	TRUE	Not_ARDS			ARDS	Not_ARDS
138598	ARDS	TRUE	ARDS	1.70486	Severe	Not_ARDS	Not_ARDS
138935	Not_ARDS	TRUE	Not_ARDS			Not_ARDS	ARDS
138999	Not_ARDS	TRUE	Not_ARDS			Not_ARDS	Not_ARDS
139110	Not_ARDS	TRUE	Not_ARDS			Not_ARDS	Not_ARDS
139139	Not_ARDS	FALSE	Not_ARDS			Not_ARDS	Not_ARDS
139396	Not_ARDS	TRUE	Not_ARDS			Not_ARDS	ARDS
139712	Not_ARDS	TRUE	Not_ARDS			ARDS	Not_ARDS
140032	ARDS	TRUE	ARDS	3.84306	Moderate	ARDS	Not_ARDS
140331	Not_ARDS	TRUE	Not_ARDS			ARDS	Not_ARDS
140610	Not_ARDS	FALSE	Not_ARDS			Not_ARDS	Not_ARDS
140642	ARDS	TRUE	ARDS	0.555556	Moderate	Not_ARDS	Not_ARDS
140792	Not_ARDS	FALSE	Not_ARDS			Not_ARDS	Not_ARDS
140814	Not_ARDS	FALSE	Not_ARDS			ARDS	Not_ARDS
140816	Not_ARDS	TRUE	Not_ARDS			ARDS	Not_ARDS
141603	Not_ARDS	TRUE	Not_ARDS			Not_ARDS	Not_ARDS
142258	ARDS	TRUE	ARDS	1.85069	Severe	Not_ARDS	Not_ARDS
142512	Not_ARDS	TRUE	Not_ARDS			Not_ARDS	Not_ARDS
142833	Not_ARDS	TRUE	Not_ARDS			Not_ARDS	Not_ARDS
142903	Not_ARDS	TRUE	ARDS	0.244444	Moderate	Not_ARDS	Not_ARDS
143448	Not_ARDS	TRUE	Not_ARDS			ARDS	Not_ARDS
143596	ARDS	TRUE	ARDS	5.6875	Severe	Not_ARDS	Not_ARDS
143801	Not_ARDS	TRUE	Not_ARDS			Not_ARDS	Not_ARDS
144085	Not_ARDS	TRUE	Not_ARDS			Not_ARDS	Not_ARDS
144156	Not_ARDS	TRUE	Not_ARDS			Not_ARDS	Not_ARDS
144298	Not_ARDS	TRUE	Not_ARDS			Not_ARDS	ARDS
144446	Not_ARDS	TRUE	Not_ARDS			Not_ARDS	Not_ARDS
144590	ARDS	FALSE	ARDS	0.819444	Severe	Not_ARDS	ARDS
145481	ARDS	FALSE	ARDS	24.066	Moderate	Not_ARDS	Not_ARDS
145674	Not_ARDS	TRUE	ARDS	4.30486	Severe	Not_ARDS	Not_ARDS
146435	Not_ARDS	TRUE	Not_ARDS			Not_ARDS	Not_ARDS
146815	Not_ARDS	FALSE	Not_ARDS			Not_ARDS	ARDS
146900	Not_ARDS	TRUE	Not_ARDS			Not_ARDS	ARDS
147165	Not_ARDS	FALSE	Not_ARDS			Not_ARDS	Not_ARDS
147286	ARDS	FALSE	Not_ARDS			ARDS	Not_ARDS
147336	Not_ARDS	TRUE	ARDS	0.66875	Moderate	Not_ARDS	Not_ARDS
147403	Not_ARDS	FALSE	Not_ARDS			Not_ARDS	Not_ARDS
147513	ARDS	TRUE	ARDS	6.97917	Severe	Not_ARDS	ARDS
147800	Not_ARDS	TRUE	Not_ARDS			Not_ARDS	ARDS
147914	ARDS	FALSE	ARDS	2.07292	Severe	Not_ARDS	Not_ARDS
148331	Not_ARDS	TRUE	Not_ARDS			Not_ARDS	ARDS
148469	Not_ARDS	TRUE	Not_ARDS			Not_ARDS	Not_ARDS
148564	Not_ARDS	FALSE	Not_ARDS			Not_ARDS	ARDS
149107	Not_ARDS	TRUE	ARDS	1.12083	Moderate	Not_ARDS	Not_ARDS
149330	ARDS	FALSE	ARDS	1.95	Severe	ARDS	Not_ARDS
149498	ARDS	TRUE	ARDS	0.121528	Severe	ARDS	ARDS
149585	Not_ARDS	TRUE	Not_ARDS			Not_ARDS	Not_ARDS
149643	Not_ARDS	TRUE	Not_ARDS			Not_ARDS	ARDS
149686	ARDS	TRUE	ARDS	1.07083	Severe	Not_ARDS	Not_ARDS
149764	Not_ARDS	TRUE	Not_ARDS			ARDS	ARDS
150266	Not_ARDS	TRUE	Not_ARDS			Not_ARDS	Not_ARDS
150482	Not_ARDS	TRUE	Not_ARDS			Not_ARDS	ARDS
151145	ARDS	FALSE	ARDS	5.07014	Severe	Not_ARDS	Not_ARDS
151362	ARDS	TRUE	ARDS	0.3875	Severe	ARDS	ARDS
151738	Not_ARDS	TRUE	Not_ARDS			Not_ARDS	ARDS
152238	ARDS	TRUE	ARDS	3.6375	Severe	Not_ARDS	Not_ARDS
152744	Not_ARDS	TRUE	Not_ARDS			Not_ARDS	ARDS
152934	Not_ARDS	FALSE	Not_ARDS			Not_ARDS	Not_ARDS
153325	Not_ARDS	TRUE	Not_ARDS			Not_ARDS	Not_ARDS
153365	ARDS	TRUE	ARDS	1.61806	Severe	Not_ARDS	Not_ARDS
153477	Not_ARDS	TRUE	Not_ARDS			Not_ARDS	Not_ARDS
153903	Not_ARDS	TRUE	ARDS	0.138194	Severe	Not_ARDS	Not_ARDS
154385	Not_ARDS	TRUE	Not_ARDS			Not_ARDS	Not_ARDS
154651	Not_ARDS	TRUE	Not_ARDS			Not_ARDS	Not_ARDS
155024	Not_ARDS	TRUE	Not_ARDS			Not_ARDS	ARDS
155234	Not_ARDS	FALSE	Not_ARDS			Not_ARDS	Not_ARDS
155471	Not_ARDS	TRUE	Not_ARDS			Not_ARDS	Not_ARDS
155498	Not_ARDS	TRUE	Not_ARDS			Not_ARDS	Not_ARDS
155783	Not_ARDS	TRUE	ARDS	5.50972	Severe	Not_ARDS	Not_ARDS
156141	Not_ARDS	TRUE	Not_ARDS			Not_ARDS	ARDS
156401	Not_ARDS	TRUE	Not_ARDS			Not_ARDS	ARDS
158480	ARDS	TRUE	ARDS	4.01667	Severe	Not_ARDS	Not_ARDS
158555	ARDS	FALSE	ARDS	0.754167	Moderate	Not_ARDS	Not_ARDS
158951	Not_ARDS	TRUE	Not_ARDS			ARDS	Not_ARDS
159174	Not_ARDS	TRUE	Not_ARDS			Not_ARDS	ARDS
159182	Not_ARDS	FALSE	ARDS	7.18403	Mild	Not_ARDS	Not_ARDS
159212	Not_ARDS	TRUE	Not_ARDS			Not_ARDS	Not_ARDS
159400	Not_ARDS	TRUE	ARDS	0.170833	Moderate	Not_ARDS	ARDS
160057	ARDS	FALSE	Not_ARDS			Not_ARDS	Not_ARDS
160236	Not_ARDS	TRUE	Not_ARDS			Not_ARDS	Not_ARDS
160744	Not_ARDS	TRUE	Not_ARDS			Not_ARDS	Not_ARDS
160833	Not_ARDS	TRUE	Not_ARDS			Not_ARDS	ARDS
160945	Not_ARDS	TRUE	Not_ARDS			Not_ARDS	ARDS
161173	ARDS	TRUE	Not_ARDS			Not_ARDS	Not_ARDS
161812	Not_ARDS	FALSE	Not_ARDS			ARDS	Not_ARDS
162070	Not_ARDS	TRUE	Not_ARDS			ARDS	Not_ARDS
162146	ARDS	TRUE	ARDS	0.0270833	Moderate	ARDS	Not_ARDS
162248	Not_ARDS	TRUE	Not_ARDS			Not_ARDS	Not_ARDS
162378	Not_ARDS	TRUE	Not_ARDS			Not_ARDS	ARDS
162467	ARDS	TRUE	ARDS	10.4007	Moderate	Not_ARDS	Not_ARDS
162590	Not_ARDS	TRUE	Not_ARDS			Not_ARDS	Not_ARDS
162681	Not_ARDS	TRUE	Not_ARDS			Not_ARDS	Not_ARDS
163281	Not_ARDS	TRUE	ARDS	6.64167	Severe	Not_ARDS	Not_ARDS
163369	Not_ARDS	FALSE	ARDS	0.615278	Severe	Not_ARDS	Not_ARDS
163375	ARDS	TRUE	ARDS	1.225	Severe	Not_ARDS	ARDS
163410	Not_ARDS	TRUE	Not_ARDS			Not_ARDS	Not_ARDS
163658	Not_ARDS	TRUE	Not_ARDS			Not_ARDS	Not_ARDS
163685	Not_ARDS	FALSE	Not_ARDS			Not_ARDS	Not_ARDS
163759	Not_ARDS	TRUE	Not_ARDS			ARDS	Not_ARDS
163798	Not_ARDS	FALSE	Not_ARDS			Not_ARDS	Not_ARDS
163800	Not_ARDS	FALSE	Not_ARDS			Not_ARDS	ARDS
164189	ARDS	TRUE	ARDS	5.22986	Severe	Not_ARDS	ARDS
164511	ARDS	TRUE	ARDS	0.19375	Severe	ARDS	ARDS
164566	Not_ARDS	TRUE	Not_ARDS			Not_ARDS	Not_ARDS
164691	Not_ARDS	TRUE	Not_ARDS			Not_ARDS	Not_ARDS
164846	Not_ARDS	FALSE	Not_ARDS			Not_ARDS	ARDS
164919	Not_ARDS	FALSE	Not_ARDS			Not_ARDS	Not_ARDS
165149	Not_ARDS	FALSE	Not_ARDS			Not_ARDS	Not_ARDS
165367	Not_ARDS	TRUE	Not_ARDS			Not_ARDS	ARDS
165458	ARDS	TRUE	ARDS	2.06389	Moderate	Not_ARDS	Not_ARDS
165582	Not_ARDS	TRUE	Not_ARDS			Not_ARDS	Not_ARDS
165614	Not_ARDS	TRUE	Not_ARDS			Not_ARDS	Not_ARDS
165654	Not_ARDS	FALSE	Not_ARDS			Not_ARDS	ARDS
165677	Not_ARDS	TRUE	Not_ARDS			Not_ARDS	Not_ARDS
165994	Not_ARDS	TRUE	Not_ARDS			Not_ARDS	Not_ARDS
166019	ARDS	TRUE	ARDS	0.04375	Severe	ARDS	Not_ARDS
166333	Not_ARDS	TRUE	Not_ARDS			Not_ARDS	ARDS
166484	ARDS	TRUE	ARDS	4.46806	Severe	Not_ARDS	Not_ARDS
167160	ARDS	TRUE	ARDS	1.10972	Moderate	ARDS	Not_ARDS
167226	Not_ARDS	TRUE	Not_ARDS			Not_ARDS	Not_ARDS
167506	Not_ARDS	TRUE	Not_ARDS			Not_ARDS	Not_ARDS
167954	Not_ARDS	TRUE	Not_ARDS			Not_ARDS	ARDS
168211	Not_ARDS	TRUE	Not_ARDS			Not_ARDS	Not_ARDS
168300	Not_ARDS	FALSE	Not_ARDS			Not_ARDS	Not_ARDS
168326	Not_ARDS	TRUE	Not_ARDS			ARDS	Not_ARDS
168628	ARDS	TRUE	Not_ARDS			ARDS	Not_ARDS
168904	Not_ARDS	FALSE	Not_ARDS			Not_ARDS	Not_ARDS
168977	Not_ARDS	TRUE	ARDS	4.11875	Severe	Not_ARDS	Not_ARDS
169052	Not_ARDS	FALSE	Not_ARDS			Not_ARDS	Not_ARDS
169319	ARDS	TRUE	ARDS	0.0902778	Severe	ARDS	Not_ARDS
169535	ARDS	TRUE	ARDS	0.867361	Severe	Not_ARDS	Not_ARDS
169635	ARDS	TRUE	Not_ARDS			ARDS	ARDS
169649	Not_ARDS	FALSE	Not_ARDS			Not_ARDS	Not_ARDS
169792	Not_ARDS	TRUE	Not_ARDS			Not_ARDS	ARDS
169807	Not_ARDS	FALSE	ARDS	1.99306	Severe	Not_ARDS	Not_ARDS
169994	Not_ARDS	TRUE	Not_ARDS			Not_ARDS	ARDS
170118	Not_ARDS	FALSE	Not_ARDS			Not_ARDS	Not_ARDS
170249	Not_ARDS	TRUE	Not_ARDS			Not_ARDS	Not_ARDS
170269	ARDS	TRUE	Not_ARDS			ARDS	ARDS
170583	Not_ARDS	FALSE	ARDS	5.92431	Severe	Not_ARDS	Not_ARDS
170598	Not_ARDS	FALSE	Not_ARDS			ARDS	Not_ARDS
170849	ARDS	TRUE	ARDS	2.60764	Severe	Not_ARDS	Not_ARDS
171136	Not_ARDS	TRUE	Not_ARDS			Not_ARDS	ARDS
171968	Not_ARDS	FALSE	Not_ARDS			Not_ARDS	Not_ARDS
171986	Not_ARDS	FALSE	Not_ARDS			Not_ARDS	Not_ARDS
172831	Not_ARDS	FALSE	Not_ARDS			ARDS	Not_ARDS
173226	ARDS	TRUE	ARDS	1.94514	Moderate	Not_ARDS	Not_ARDS
173378	ARDS	TRUE	Not_ARDS			Not_ARDS	Not_ARDS
173493	Not_ARDS	FALSE	Not_ARDS			Not_ARDS	Not_ARDS
175154	ARDS	TRUE	ARDS	0.395833	Severe	Not_ARDS	Not_ARDS
175318	Not_ARDS	TRUE	Not_ARDS			Not_ARDS	Not_ARDS
176069	Not_ARDS	TRUE	Not_ARDS			Not_ARDS	Not_ARDS
176365	Not_ARDS	TRUE	Not_ARDS			Not_ARDS	Not_ARDS
177077	Not_ARDS	TRUE	Not_ARDS			Not_ARDS	ARDS
177127	Not_ARDS	TRUE	Not_ARDS			Not_ARDS	Not_ARDS
177173	Not_ARDS	TRUE	Not_ARDS			Not_ARDS	ARDS
177671	Not_ARDS	FALSE	Not_ARDS			Not_ARDS	Not_ARDS
178189	Not_ARDS	FALSE	Not_ARDS			Not_ARDS	Not_ARDS
178213	ARDS	TRUE	Not_ARDS			ARDS	ARDS
178299	ARDS	TRUE	ARDS	0.972917	Severe	ARDS	Not_ARDS
178555	Not_ARDS	FALSE	Not_ARDS			Not_ARDS	ARDS
179019	Not_ARDS	TRUE	Not_ARDS			ARDS	Not_ARDS
179136	Not_ARDS	TRUE	Not_ARDS			Not_ARDS	ARDS
179221	Not_ARDS	TRUE	Not_ARDS			ARDS	ARDS
179236	ARDS	TRUE	ARDS	10.7201	Moderate	Not_ARDS	Not_ARDS
179948	ARDS	TRUE	ARDS	4.17153	Severe	Not_ARDS	Not_ARDS
180080	Not_ARDS	TRUE	Not_ARDS			Not_ARDS	ARDS
180337	Not_ARDS	TRUE	Not_ARDS			Not_ARDS	ARDS
180366	Not_ARDS	TRUE	Not_ARDS			Not_ARDS	Not_ARDS
180577	Not_ARDS	TRUE	Not_ARDS			Not_ARDS	ARDS
180745	Not_ARDS	TRUE	Not_ARDS			Not_ARDS	ARDS
180951	Not_ARDS	TRUE	ARDS	4.52361	Severe	Not_ARDS	Not_ARDS
181353	ARDS	TRUE	ARDS	3.95278	Severe	Not_ARDS	Not_ARDS
181414	Not_ARDS	TRUE	Not_ARDS			ARDS	Not_ARDS
181918	Not_ARDS	FALSE	Not_ARDS			ARDS	Not_ARDS
182008	Not_ARDS	TRUE	ARDS	6.89722	Moderate	Not_ARDS	Not_ARDS
182026	Not_ARDS	TRUE	Not_ARDS			Not_ARDS	ARDS
182072	Not_ARDS	TRUE	Not_ARDS			Not_ARDS	ARDS
182334	Not_ARDS	TRUE	Not_ARDS			ARDS	Not_ARDS
182501	Not_ARDS	FALSE	Not_ARDS			Not_ARDS	Not_ARDS
183298	Not_ARDS	TRUE	Not_ARDS			ARDS	ARDS
183612	Not_ARDS	FALSE	Not_ARDS			Not_ARDS	Not_ARDS
183617	Not_ARDS	TRUE	Not_ARDS			ARDS	Not_ARDS
184168	ARDS	TRUE	Not_ARDS			Not_ARDS	Not_ARDS
184200	Not_ARDS	TRUE	Not_ARDS			Not_ARDS	ARDS
184230	Not_ARDS	FALSE	Not_ARDS			Not_ARDS	Not_ARDS
184444	Not_ARDS	FALSE	Not_ARDS			Not_ARDS	Not_ARDS
184510	Not_ARDS	TRUE	Not_ARDS			Not_ARDS	Not_ARDS
184822	ARDS	FALSE	Not_ARDS			Not_ARDS	ARDS
184962	Not_ARDS	TRUE	Not_ARDS			Not_ARDS	Not_ARDS
184970	Not_ARDS	FALSE	Not_ARDS			Not_ARDS	Not_ARDS
185185	ARDS	TRUE	ARDS	3.44861	Moderate	Not_ARDS	Not_ARDS
185611	Not_ARDS	TRUE	Not_ARDS			Not_ARDS	Not_ARDS
185942	Not_ARDS	TRUE	Not_ARDS			Not_ARDS	Not_ARDS
185978	Not_ARDS	TRUE	Not_ARDS			Not_ARDS	Not_ARDS
186285	ARDS	TRUE	ARDS	1.11875	Severe	Not_ARDS	Not_ARDS
186357	ARDS	TRUE	Not_ARDS			ARDS	Not_ARDS
186534	Not_ARDS	TRUE	Not_ARDS			ARDS	Not_ARDS
186615	ARDS	FALSE	ARDS	1.45208	Severe	Not_ARDS	ARDS
186965	Not_ARDS	TRUE	Not_ARDS			ARDS	Not_ARDS
187103	Not_ARDS	TRUE	Not_ARDS			Not_ARDS	Not_ARDS
187114	Not_ARDS	TRUE	Not_ARDS			Not_ARDS	Not_ARDS
187241	Not_ARDS	TRUE	Not_ARDS			Not_ARDS	Not_ARDS
187875	Not_ARDS	TRUE	Not_ARDS			Not_ARDS	Not_ARDS
188176	Not_ARDS	TRUE	Not_ARDS			ARDS	Not_ARDS
188755	Not_ARDS	FALSE	Not_ARDS			Not_ARDS	Not_ARDS
188783	Not_ARDS	TRUE	Not_ARDS			ARDS	Not_ARDS
189591	Not_ARDS	TRUE	Not_ARDS			Not_ARDS	ARDS
189674	ARDS	FALSE	ARDS	0.829167	Severe	Not_ARDS	Not_ARDS
190043	Not_ARDS	TRUE	ARDS	1.56736	Severe	Not_ARDS	Not_ARDS
190054	Not_ARDS	TRUE	Not_ARDS			ARDS	Not_ARDS
190337	Not_ARDS	TRUE	Not_ARDS			Not_ARDS	Not_ARDS
190733	Not_ARDS	TRUE	Not_ARDS			ARDS	Not_ARDS
191122	ARDS	TRUE	Not_ARDS			Not_ARDS	ARDS
191554	Not_ARDS	TRUE	Not_ARDS			ARDS	Not_ARDS
191793	ARDS	TRUE	ARDS	1.34861	Severe	Not_ARDS	ARDS
191932	Not_ARDS	FALSE	Not_ARDS			Not_ARDS	ARDS
192179	Not_ARDS	TRUE	Not_ARDS			Not_ARDS	Not_ARDS
192289	Not_ARDS	TRUE	ARDS	0.543056	Severe	Not_ARDS	Not_ARDS
192341	Not_ARDS	TRUE	Not_ARDS			Not_ARDS	Not_ARDS
192567	ARDS	TRUE	ARDS	0.4125	Severe	Not_ARDS	ARDS
192936	Not_ARDS	TRUE	Not_ARDS			ARDS	Not_ARDS
192984	ARDS	FALSE	ARDS	1.67847	Moderate	Not_ARDS	ARDS
193181	ARDS	FALSE	ARDS	0.681944	Severe	Not_ARDS	Not_ARDS
193695	Not_ARDS	TRUE	Not_ARDS			Not_ARDS	ARDS
193729	Not_ARDS	TRUE	Not_ARDS			Not_ARDS	Not_ARDS
193876	ARDS	FALSE	ARDS	0.0715278	Severe	Not_ARDS	Not_ARDS
195034	Not_ARDS	FALSE	Not_ARDS			Not_ARDS	Not_ARDS
195158	ARDS	FALSE	ARDS	0.221528	Severe	ARDS	ARDS
195182	Not_ARDS	TRUE	Not_ARDS			Not_ARDS	ARDS
195497	Not_ARDS	TRUE	Not_ARDS			Not_ARDS	Not_ARDS
196876	ARDS	TRUE	ARDS	1.88611	Severe	ARDS	ARDS
197203	Not_ARDS	TRUE	Not_ARDS			Not_ARDS	Not_ARDS
197507	Not_ARDS	TRUE	Not_ARDS			Not_ARDS	ARDS
197736	Not_ARDS	TRUE	Not_ARDS			ARDS	Not_ARDS
198070	ARDS	TRUE	ARDS	0.121528	Moderate	ARDS	Not_ARDS
198219	ARDS	TRUE	ARDS	0.0243056	Moderate	ARDS	Not_ARDS
198713	ARDS	TRUE	ARDS	0.989583	Moderate	ARDS	ARDS
198972	Not_ARDS	TRUE	Not_ARDS			ARDS	Not_ARDS
199182	Not_ARDS	TRUE	Not_ARDS			Not_ARDS	ARDS
199199	Not_ARDS	TRUE	ARDS	0.625	Severe	Not_ARDS	ARDS
199382	Not_ARDS	TRUE	Not_ARDS			Not_ARDS	Not_ARDS
199994	Not_ARDS	TRUE	Not_ARDS			Not_ARDS	Not_ARDS
